# Supplementary material for: (Z)-Ethyl 3-(2,4,6-trimethyl­anilino)but-2-enoate
Source: Acta Crystallogr Sect E Struct Rep Online. 2009 Oct 17;65(Pt 11):o2728. doi: 10.1107/S160053680903949X (PMC2971173; doi:10.1107/S160053680903949X)
Supplement: Supplementary file 2 [file e-65-o2728-Isup2.hkl]

# 
# h,k,l, Fc-squared, Fo-squared, sigma(Fo-squared) and status flag 
# 
data_I
_shelx_title ' Rx-61' 
_shelx_refln_list_code          4 
_shelx_F_calc_maximum      115.26 
_exptl_crystal_F_000       536.00 
_reflns_d_resolution_high  0.8300 
 
loop_ 
 _symmetry_equiv_pos_as_xyz 
 'x, y, z' 
 '-x, y+1/2, -z+1/2' 
 '-x, -y, -z' 
 'x, -y-1/2, z-1/2' 
 
_cell_length_a     8.5650 
_cell_length_b    20.6130 
_cell_length_c     8.2410 
_cell_angle_alpha  90.000 
_cell_angle_beta   93.976 
_cell_angle_gamma  90.000 
 
_shelx_F_squared_multiplier     1.000 
 
loop_ 
 _refln_index_h 
 _refln_index_k 
 _refln_index_l 
 _refln_F_squared_calc 
 _refln_F_squared_meas 
 _refln_F_squared_sigma 
 _refln_observed_status 
   1   0   0      313.72      330.76      6.32 o 
   2   0   0      132.00      142.96      2.44 o 
   3   0   0       91.74       78.82      1.62 o 
   4   0   0      606.69      710.77     11.10 o 
   5   0   0      139.78      123.85      2.64 o 
   6   0   0      317.87      339.51      5.93 o 
   7   0   0       47.20       46.00      2.12 o 
   8   0   0      304.53      343.07      8.19 o 
   9   0   0       15.27       10.00      1.88 o 
  10   0   0        2.76        0.71      1.29 o 
   1   1   0      766.86      780.54     13.47 o 
   2   1   0     2836.31     2849.53     32.98 o 
   3   1   0      338.14      381.95      4.78 o 
   4   1   0        0.38        0.09      0.18 o 
   5   1   0        2.56        0.40      0.22 o 
   6   1   0        4.65        4.27      0.40 o 
   7   1   0        0.28        0.05      0.61 o 
   8   1   0       52.81       52.27      1.70 o 
   9   1   0        1.42        2.31      0.75 o 
  10   1   0       18.91       18.71      2.47 o 
   0   2   0     1169.89     1220.14     22.48 o 
   1   2   0      495.90      451.96      6.06 o 
   2   2   0      258.05      232.79      2.98 o 
   3   2   0       96.15       87.79      1.21 o 
   4   2   0      274.93      313.25      3.72 o 
   5   2   0      700.68      814.33      9.04 o 
   6   2   0       32.64       27.53      0.81 o 
   7   2   0       57.32       61.70      1.48 o 
   8   2   0       26.67       29.22      1.36 o 
   9   2   0       19.05       21.29      2.30 o 
  10   2   0        1.78        2.59      1.41 o 
   1   3   0      415.48      446.53      7.04 o 
   2   3   0      770.99      854.25     10.15 o 
   3   3   0        7.63        6.70      0.36 o 
   5   3   0       56.68       46.91      1.09 o 
   6   3   0      242.27      246.68      5.16 o 
   7   3   0        9.74        9.47      0.76 o 
   8   3   0       52.36       57.16      2.41 o 
   9   3   0       55.04       52.64      2.62 o 
  10   3   0        0.45        0.11      0.90 o 
   1   4   0     5448.06     5479.09     70.17 o 
   2   4   0      837.73      936.74     11.14 o 
   3   4   0      464.67      418.07      5.27 o 
   4   4   0      914.85      822.20     10.16 o 
   5   4   0      143.24      136.34      2.24 o 
   6   4   0       83.26       80.15      1.66 o 
   7   4   0      286.75      283.94      4.24 o 
   8   4   0      121.74      119.88      3.18 o 
   9   4   0       42.51       42.71      2.45 o 
  10   4   0        0.52        1.09      0.87 o 
   1   5   0    13284.22    10514.56    222.35 o 
   2   5   0      106.18       93.69      1.52 o 
   3   5   0      146.69      172.05      2.67 o 
   4   5   0        6.47        8.64      0.48 o 
   5   5   0       38.84       26.71      0.82 o 
   6   5   0       75.94       87.67      1.75 o 
   7   5   0       77.32       79.00      2.36 o 
   8   5   0       13.80       11.11      0.91 o 
   9   5   0       20.55       21.06      2.12 o 
  10   5   0       28.99       35.72      4.12 o 
   0   6   0     7515.33     7820.10    138.86 o 
   1   6   0     5746.58     5820.18     60.92 o 
   2   6   0      716.74      794.19      8.64 o 
   3   6   0      533.41      583.28      7.24 o 
   4   6   0       96.30      132.95      2.09 o 
   5   6   0        0.77        0.67      0.30 o 
   6   6   0        3.86        4.72      0.51 o 
   7   6   0        8.29        8.31      0.98 o 
   8   6   0        6.85       10.06      1.76 o 
   9   6   0        4.03        1.90      1.24 o 
   1   7   0       72.86       72.37      1.14 o 
   2   7   0     1788.22     1852.93     19.73 o 
   4   7   0      153.88      160.85      2.43 o 
   5   7   0      213.12      237.41      3.76 o 
   6   7   0      110.20      107.35      2.35 o 
   7   7   0       14.94       15.51      0.95 o 
   8   7   0        0.58        2.19      0.69 o 
   9   7   0       33.81       30.36      2.20 o 
   0   8   0     1864.09     2261.33     33.94 o 
   1   8   0     2490.50     2716.85     28.75 o 
   2   8   0       16.30       18.34      0.51 o 
   3   8   0      331.44      342.58      4.53 o 
   4   8   0        0.26        1.18      0.40 o 
   5   8   0       13.56       17.80      0.93 o 
   6   8   0       98.36       98.41      2.24 o 
   7   8   0       32.81       30.44      1.55 o 
   8   8   0       27.10       25.79      1.50 o 
   9   8   0       54.50       57.71      2.99 o 
   1   9   0      501.93      500.36      5.74 o 
   2   9   0      165.43      163.45      2.18 o 
   3   9   0        0.79        0.97      0.24 o 
   4   9   0      312.36      308.04      8.12 o 
   5   9   0      140.19      124.70      2.53 o 
   6   9   0       72.65       60.72      4.28 o 
   7   9   0       58.22       55.72      2.12 o 
   8   9   0       17.74       18.57      1.35 o 
   9   9   0        0.46        0.01      0.78 o 
   0  10   0      632.73      804.43     12.68 o 
   1  10   0       27.81       28.93      0.75 o 
   2  10   0     2288.90     2367.65     25.23 o 
   3  10   0        9.67        7.99      0.47 o 
   4  10   0       17.88       15.37      1.07 o 
   5  10   0       12.96       10.19      0.76 o 
   6  10   0        1.19        0.60      0.62 o 
   7  10   0       42.59       47.00      1.97 o 
   8  10   0      108.59      108.59      3.27 o 
   9  10   0        3.20        1.76      0.79 o 
   1  11   0       70.08       72.22      1.30 o 
   2  11   0       22.14       16.02      0.63 o 
   3  11   0      149.21      152.13      2.15 o 
   4  11   0        8.13       10.05      0.76 o 
   5  11   0       11.27       11.41      0.81 o 
   6  11   0        9.09        6.78      0.95 o 
   7  11   0       80.02       69.94      2.49 o 
   8  11   0       19.86       21.90      1.48 o 
   9  11   0       17.52       18.51      1.43 o 
   0  12   0      257.38      259.44      4.80 o 
   1  12   0     1659.85     1869.21     20.16 o 
   2  12   0        0.00        1.40      0.75 o 
   3  12   0      326.80      323.57      4.06 o 
   4  12   0        0.25        0.85      0.44 o 
   5  12   0       25.59       23.09      1.75 o 
   6  12   0        0.59        0.15      1.10 o 
   7  12   0        2.99        1.39      0.74 o 
   8  12   0        1.28        1.58      0.65 o 
   9  12   0       14.68       15.26      1.64 o 
   1  13   0       30.88       31.27      0.87 o 
   2  13   0      995.54      977.99     10.96 o 
   3  13   0        0.02        0.09      0.30 o 
   4  13   0        0.01       -0.16      0.59 o 
   5  13   0        6.09        5.82      0.92 o 
   6  13   0        8.63        6.99      1.04 o 
   7  13   0       28.68       27.06      1.63 o 
   8  13   0        2.24        1.82      0.67 o 
   0  14   0      507.55      502.72      8.60 o 
   1  14   0      108.49      116.32      1.95 o 
   2  14   0      457.06      451.87      5.52 o 
   3  14   0       18.71       21.90      0.89 o 
   4  14   0        9.60        8.21      1.06 o 
   5  14   0       28.16       20.74      1.40 o 
   6  14   0      206.08      213.10      5.02 o 
   7  14   0        0.34        0.52      0.69 o 
   8  14   0       14.39       11.38      1.31 o 
   1  15   0       27.50       25.05      0.87 o 
   2  15   0      440.54      436.20      5.41 o 
   3  15   0      195.20      194.81      6.10 o 
   4  15   0        0.83        0.75      0.69 o 
   5  15   0       16.38       16.62      1.33 o 
   6  15   0       44.97       45.76      2.08 o 
   7  15   0        3.09        1.68      0.91 o 
   8  15   0        8.41        9.65      1.28 o 
   0  16   0        1.26        1.93      0.63 o 
   1  16   0      110.43       93.88      1.79 o 
   2  16   0       93.46       94.96      1.78 o 
   3  16   0        1.10        1.62      0.56 o 
   4  16   0        6.42        9.00      1.10 o 
   5  16   0       29.58       33.27      1.76 o 
   6  16   0       45.87       42.24      2.04 o 
   7  16   0        2.23        2.07      0.76 o 
   1  17   0       80.26       79.92      1.83 o 
   2  17   0      412.83      401.69      6.60 o 
   3  17   0      136.34      132.56      3.58 o 
   4  17   0        3.61        6.04      1.03 o 
   5  17   0        0.01        0.21      0.61 o 
   6  17   0       50.44       49.55      2.28 o 
   7  17   0        1.48        1.43      0.72 o 
   0  18   0      117.12      117.51      3.03 o 
   1  18   0       65.96       66.43      1.71 o 
   2  18   0      188.65      188.46      4.93 o 
   3  18   0      180.66      165.03      4.21 o 
   4  18   0       49.78       46.82      3.38 o 
   5  18   0        0.12       -0.52      0.52 o 
   6  18   0        0.08        0.78      0.74 o 
   7  18   0        0.86        1.44      1.76 o 
   1  19   0        7.04        7.96      0.67 o 
   2  19   0        9.45       11.18      0.88 o 
   3  19   0       42.62       35.85      1.86 o 
   4  19   0       10.61       10.39      3.47 o 
   5  19   0        3.84        3.04      0.88 o 
   6  19   0        2.76        3.69      0.90 o 
   0  20   0       26.59       28.00      2.00 o 
   1  20   0       23.85       20.12      1.35 o 
   2  20   0        0.16       -0.19      0.84 o 
   3  20   0       18.57       20.72      1.49 o 
   4  20   0       11.46       11.26      2.12 o 
   5  20   0       15.53       14.77      1.42 o 
   6  20   0        3.20        3.68      0.94 o 
   1  21   0        2.86        2.94      0.59 o 
   2  21   0        6.84        4.34      0.95 o 
   3  21   0       52.77       48.38      2.24 o 
   4  21   0        0.51       -0.10      0.76 o 
   5  21   0        3.14        2.17      0.87 o 
   0  22   0       29.57       29.72      1.96 o 
   1  22   0        4.25        3.77      0.75 o 
   2  22   0        4.35        7.91      1.17 o 
   3  22   0       42.56       38.39      4.72 o 
   4  22   0        3.83        4.15      0.95 o 
   1  23   0        5.90        6.62      1.51 o 
   2  23   0        3.22        3.19      0.89 o 
   3  23   0       20.48       19.08      1.58 o 
   1  24   0        7.45        8.79      0.98 o 
   2  24   0        5.50        5.19      1.03 o 
  -9   1   1        7.36        6.93      0.99 o 
  -8   1   1      194.35      199.95      3.81 o 
  -7   1   1      658.59      707.19      9.10 o 
  -6   1   1       50.80       52.47      1.09 o 
  -5   1   1      695.02      737.20      8.25 o 
  -4   1   1       17.39       16.53      0.49 o 
  -3   1   1      160.68      175.18      2.17 o 
  -2   1   1     1161.81     1251.48     13.31 o 
  -1   1   1     2134.93     2224.81     28.44 o 
   0   1   1     2141.16     2338.38     27.10 o 
   1   1   1     5551.33     5123.98     80.43 o 
   2   1   1     4118.73     4134.22     43.64 o 
   3   1   1       25.31       18.17      0.47 o 
   4   1   1       55.47       72.80      1.16 o 
   5   1   1        0.21        0.50      0.24 o 
   6   1   1       73.68       75.20      1.35 o 
   7   1   1        0.07        0.01      0.37 o 
   8   1   1       52.01       53.46      2.01 o 
   9   1   1        5.19        7.65      1.33 o 
  10   1   1       23.49       23.58      1.95 o 
 -10   2   1        2.59        2.00      1.04 o 
  -9   2   1        1.35        0.81      0.79 o 
  -8   2   1      177.67      200.32      3.83 o 
  -7   2   1       12.47       16.42      0.84 o 
  -6   2   1       83.87       91.85      1.54 o 
  -5   2   1        4.15        8.09      0.42 o 
  -4   2   1        6.31        6.72      0.42 o 
  -3   2   1        4.45        4.44      0.26 o 
  -2   2   1       48.14       37.12      0.62 o 
  -1   2   1       68.52       66.20      0.99 o 
   0   2   1     5264.56     4761.75     87.49 o 
   1   2   1    12211.11     9198.68    301.64 o 
   2   2   1     1399.18     1399.14     14.86 o 
   3   2   1      177.82      162.40      2.05 o 
   4   2   1      573.58      634.64      7.09 o 
   5   2   1      326.56      351.09      4.23 o 
   6   2   1       14.01       12.91      0.58 o 
   7   2   1       19.67       21.75      1.04 o 
   8   2   1        9.13        8.34      1.02 o 
   9   2   1       65.20       67.37      2.42 o 
  10   2   1       17.38       18.32      1.75 o 
 -10   3   1        1.28       -0.06      0.87 o 
  -9   3   1       14.57       15.34      1.54 o 
  -8   3   1      182.55      185.05      5.16 o 
  -7   3   1      217.63      226.76      3.55 o 
  -6   3   1      312.39      317.57      4.49 o 
  -5   3   1      128.11      142.42      2.30 o 
  -4   3   1       65.90       66.45      1.08 o 
  -3   3   1      410.25      449.81      5.05 o 
  -2   3   1       27.55       27.98      0.77 o 
  -1   3   1      199.94      178.27      2.35 o 
   0   3   1      202.26      201.22      2.32 o 
   1   3   1     1880.64     1883.05     21.74 o 
   2   3   1     1984.25     2151.88     24.86 o 
   3   3   1      400.76      427.43      4.84 o 
   4   3   1      582.79      630.24      7.05 o 
   5   3   1        0.17        1.04      0.37 o 
   6   3   1      126.31      122.33      2.16 o 
   7   3   1       29.45       28.16      1.48 o 
   8   3   1        3.03        4.66      0.86 o 
   9   3   1       18.02       18.14      1.36 o 
  10   3   1        0.45       -0.24      1.06 o 
 -10   4   1       16.10       18.61      2.00 o 
  -9   4   1        0.55       -0.59      0.67 o 
  -8   4   1      314.92      329.86     16.35 o 
  -7   4   1       89.53       91.52      1.90 o 
  -6   4   1        0.21        0.55      0.35 o 
  -5   4   1       72.74       71.62      1.44 o 
  -4   4   1     1298.38     1491.38     17.72 o 
  -3   4   1      393.83      402.07      4.58 o 
  -2   4   1     1387.01     1416.21     16.50 o 
  -1   4   1        5.04        8.66      0.38 o 
   0   4   1     5096.40     5167.86     88.53 o 
   1   4   1     1192.44     1267.97     16.49 o 
   2   4   1      113.07      105.48      1.58 o 
   3   4   1      962.11     1077.80     11.64 o 
   4   4   1      279.06      290.95      3.99 o 
   5   4   1        3.58        2.92      0.29 o 
   6   4   1        8.15       10.25      0.65 o 
   7   4   1        0.01       -0.01      0.46 o 
   8   4   1        4.88        4.24      0.82 o 
   9   4   1        5.85        8.44      1.11 o 
  10   4   1        0.65        0.82      1.29 o 
 -10   5   1        1.42        0.77      1.53 o 
  -9   5   1       21.91       23.33      5.35 o 
  -8   5   1      189.16      201.54      4.53 o 
  -7   5   1       70.64       70.23      1.63 o 
  -6   5   1      177.07      187.78      2.97 o 
  -5   5   1       28.73       28.54      0.89 o 
  -4   5   1      550.97      589.20      7.40 o 
  -3   5   1       40.10       34.22      0.81 o 
  -2   5   1       37.88       29.48      0.67 o 
  -1   5   1     3672.69     3855.09     40.50 o 
   0   5   1      135.66      132.23      1.77 o 
   1   5   1      963.79     1034.93     11.12 o 
   2   5   1      631.15      716.79      8.62 o 
   3   5   1      667.65      758.64      9.16 o 
   4   5   1      473.50      544.38      6.88 o 
   5   5   1      146.80      154.72      3.17 o 
   6   5   1       22.62       23.63      1.15 o 
   7   5   1       35.97       36.36      1.34 o 
   8   5   1        3.50        2.93      0.64 o 
   9   5   1        0.71        1.38      0.87 o 
 -10   6   1        4.20        2.59      1.88 o 
  -9   6   1       10.16        9.96      1.61 o 
  -8   6   1      143.23      151.00      3.77 o 
  -7   6   1        0.05       -0.12      0.52 o 
  -6   6   1      116.18      114.19      2.09 o 
  -5   6   1       57.17       55.99      1.37 o 
  -4   6   1      120.76      126.94      2.02 o 
  -3   6   1      211.51      242.12      2.93 o 
  -2   6   1        3.83        4.63      0.34 o 
  -1   6   1      393.21      414.25      4.69 o 
   0   6   1     2711.74     2873.43     30.27 o 
   1   6   1      323.49      353.58      4.44 o 
   2   6   1       76.47       66.84      1.31 o 
   3   6   1        0.51        0.07      0.25 o 
   4   6   1       27.56       27.82      0.96 o 
   5   6   1       64.95       76.32      1.78 o 
   6   6   1       22.38       22.93      1.05 o 
   7   6   1        1.47        1.13      0.51 o 
   8   6   1        1.52        1.33      0.65 o 
   9   6   1        1.57        2.51      0.95 o 
  -9   7   1        0.03        1.06      0.83 o 
  -8   7   1        9.18        8.69      1.05 o 
  -7   7   1      112.97      115.74      3.14 o 
  -6   7   1        2.69        4.87      0.61 o 
  -5   7   1        7.71        8.59      0.59 o 
  -4   7   1       10.04        7.72      0.47 o 
  -3   7   1      162.15      206.23      2.58 o 
  -2   7   1      770.33      920.11     10.03 o 
  -1   7   1        1.66        1.08      0.22 o 
   0   7   1        0.47        0.20      0.19 o 
   1   7   1     1161.21     1349.69     15.82 o 
   2   7   1      357.20      376.16      4.84 o 
   3   7   1        0.19        1.10      0.24 o 
   4   7   1      196.16      242.39      4.63 o 
   5   7   1       38.70       37.13      1.26 o 
   6   7   1       15.82       14.23      0.88 o 
   7   7   1        9.39        6.39      0.73 o 
   8   7   1        7.83        9.90      0.89 o 
   9   7   1        2.14        3.29      1.12 o 
  -9   8   1        0.15        1.12      0.83 o 
  -8   8   1       51.78       46.29      2.43 o 
  -7   8   1      141.69      136.73      3.54 o 
  -6   8   1       66.60       63.63      2.17 o 
  -5   8   1      220.60      238.65      3.52 o 
  -4   8   1       23.90       23.11      0.92 o 
  -3   8   1        7.85        7.76      0.38 o 
  -2   8   1     1111.45     1208.92     13.08 o 
  -1   8   1     2018.82     2224.79     23.62 o 
   0   8   1       38.19       32.18      0.79 o 
   1   8   1       83.47      108.64      1.58 o 
   2   8   1        0.37        0.36      0.26 o 
   3   8   1      534.78      600.66      7.52 o 
   4   8   1      130.88      110.57      5.05 o 
   5   8   1      120.76      128.49      3.35 o 
   6   8   1        0.06        0.65      0.48 o 
   7   8   1        0.00       -0.21      0.47 o 
   8   8   1        2.62        1.08      0.78 o 
   9   8   1        0.75        0.84      0.99 o 
  -9   9   1       66.99       67.39      3.29 o 
  -8   9   1        3.21        3.57      0.98 o 
  -7   9   1        2.21        3.33      0.76 o 
  -6   9   1      585.67      529.70     29.69 o 
  -5   9   1        3.10        6.29      0.63 o 
  -4   9   1       10.96       16.99      0.74 o 
  -3   9   1       15.03       23.85      0.82 o 
  -2   9   1       29.07       23.91      0.63 o 
  -1   9   1      380.74      343.56      4.10 o 
   0   9   1      115.26       99.42      1.67 o 
   1   9   1      780.82      899.87      9.94 o 
   2   9   1     1744.11     1821.88     19.53 o 
   3   9   1        3.86        0.90      0.28 o 
   4   9   1       16.21       11.09      0.56 o 
   5   9   1       57.85       63.95      1.71 o 
   6   9   1       21.29       18.41      1.02 o 
   7   9   1        0.06       -0.40      0.41 o 
   8   9   1        0.10        0.24      0.59 o 
   9   9   1       14.58       17.37      1.40 o 
  -9  10   1       40.29       46.64      2.17 o 
  -8  10   1        4.18        3.03      0.81 o 
  -7  10   1        1.11        1.01      0.63 o 
  -6  10   1       60.48       64.96      2.28 o 
  -5  10   1       58.18       68.03      2.60 o 
  -4  10   1        0.35        1.66      0.28 o 
  -3  10   1        2.08        4.40      0.34 o 
  -2  10   1      578.94      665.51      7.52 o 
  -1  10   1        0.54        0.03      0.20 o 
   0  10   1      566.37      630.20      7.18 o 
   1  10   1     1088.69     1194.86     13.06 o 
   2  10   1     1657.12     1856.74     24.35 o 
   3  10   1        0.07        1.67      0.71 o 
   4  10   1       22.79       25.20      1.86 o 
   5  10   1       27.69       27.62      1.70 o 
   6  10   1       41.22       40.79      1.42 o 
   7  10   1        4.09        4.69      1.02 o 
   8  10   1       13.81       10.24      1.19 o 
   9  10   1        0.06        1.31      0.77 o 
  -9  11   1        0.06        1.79      0.78 o 
  -8  11   1       23.85       23.68      1.54 o 
  -7  11   1        0.01        0.15      0.62 o 
  -6  11   1        0.02        0.55      0.70 o 
  -5  11   1      163.35      144.30      3.62 o 
  -4  11   1        0.55        0.44      0.42 o 
  -3  11   1       30.02       31.26      0.95 o 
  -1  11   1        0.67       -0.12      0.21 o 
   0  11   1      409.99      467.04      5.52 o 
   1  11   1       11.01       12.88      0.62 o 
   2  11   1      173.68      158.03      2.81 o 
   3  11   1       20.74       22.25      0.78 o 
   4  11   1        0.56        1.15      0.64 o 
   5  11   1        0.11        0.81      0.56 o 
   6  11   1       17.46       15.62      0.99 o 
   7  11   1        0.47        0.70      0.64 o 
   8  11   1        4.83        3.87      0.92 o 
   9  11   1        0.87        1.04      0.75 o 
  -9  12   1        0.73        0.90      0.75 o 
  -8  12   1       29.62       34.72      1.83 o 
  -7  12   1       84.80       81.22      2.80 o 
  -6  12   1       30.26       37.16      2.69 o 
  -5  12   1       66.87       56.64      3.42 o 
  -4  12   1       38.12       38.60      1.29 o 
  -3  12   1      277.42      286.08      4.03 o 
  -2  12   1       42.68       44.65      0.99 o 
  -1  12   1       11.13       14.27      0.58 o 
   0  12   1        0.17        0.37      0.25 o 
   1  12   1      393.24      408.62      4.98 o 
   2  12   1      102.04      102.78      1.92 o 
   3  12   1      154.47      136.60      2.39 o 
   4  12   1        5.67        5.65      0.67 o 
   5  12   1       42.50       41.86      2.32 o 
   6  12   1       15.90       15.53      1.22 o 
   7  12   1       15.42       18.30      1.40 o 
   8  12   1       18.31       18.25      1.44 o 
  -8  13   1        1.70        1.63      0.70 o 
  -7  13   1        0.27        1.23      0.67 o 
  -6  13   1      505.98      508.89     11.68 o 
  -5  13   1      112.12      103.89      3.12 o 
  -4  13   1        2.17        2.61      0.72 o 
  -3  13   1        7.78       10.72      0.64 o 
  -2  13   1      197.87      196.04      2.75 o 
  -1  13   1       39.20       28.45      1.12 o 
   0  13   1      179.21      182.86      2.65 o 
   1  13   1       57.63       72.17      1.41 o 
   2  13   1      879.18      988.94     12.24 o 
   3  13   1      236.02      229.87      4.25 o 
   4  13   1        0.45        0.23      0.48 o 
   5  13   1       43.35       45.90      2.53 o 
   6  13   1        0.16        0.99      0.62 o 
   7  13   1        1.84        1.01      0.63 o 
   8  13   1       18.96       22.99      1.62 o 
  -8  14   1        7.17        8.30      1.32 o 
  -7  14   1       29.29       25.82      1.63 o 
  -6  14   1       15.36       16.29      1.36 o 
  -5  14   1      314.94      304.23      8.16 o 
  -4  14   1        0.39       -0.47      0.48 o 
  -3  14   1        0.63        0.85      0.34 o 
  -2  14   1       59.94       55.91      1.21 o 
  -1  14   1      109.87      105.02      1.80 o 
   0  14   1       41.39       43.28      1.38 o 
   1  14   1      192.75      200.69      2.88 o 
   2  14   1        9.63       11.90      0.79 o 
   3  14   1      170.45      175.23      2.95 o 
   4  14   1       28.85       25.50      1.53 o 
   5  14   1       62.38       50.91      2.57 o 
   6  14   1       10.42       11.20      1.26 o 
   7  14   1        0.01       -0.36      0.53 o 
   8  14   1        6.46        7.42      1.49 o 
  -8  15   1       11.76       11.22      1.30 o 
  -7  15   1        0.40        0.49      0.61 o 
  -6  15   1        7.66        6.55      1.05 o 
  -5  15   1        5.36        4.20      0.93 o 
  -4  15   1        0.04        0.64      0.62 o 
  -3  15   1        4.72        5.15      0.54 o 
  -2  15   1       29.02       25.47      1.00 o 
  -1  15   1      262.27      279.81      3.77 o 
   1  15   1       26.84       31.56      1.17 o 
   2  15   1       22.75       29.84      1.09 o 
   3  15   1      122.54      121.89      3.39 o 
   4  15   1       25.94       23.13      1.14 o 
   5  15   1       14.77       19.06      1.32 o 
   6  15   1       11.51       11.38      1.24 o 
   7  15   1       87.55       87.88      3.07 o 
   8  15   1        2.56        1.96      0.79 o 
  -7  16   1       16.15       14.36      1.49 o 
  -6  16   1       16.32       16.84      1.41 o 
  -5  16   1       25.54       29.04      1.74 o 
  -4  16   1       70.29       66.83      2.45 o 
  -3  16   1        4.03        3.91      0.60 o 
  -2  16   1       40.65       46.58      1.54 o 
  -1  16   1      103.22       97.85      1.82 o 
   0  16   1      117.37      121.11      2.33 o 
   1  16   1       77.91       77.17      1.58 o 
   2  16   1        3.52        5.95      0.68 o 
   3  16   1      275.20      279.42      4.32 o 
   4  16   1       21.20       19.08      1.24 o 
   5  16   1       14.00       13.22      1.43 o 
   6  16   1        0.07       -0.06      0.57 o 
   7  16   1        0.19        1.64      0.65 o 
  -7  17   1        8.73        6.79      1.05 o 
  -6  17   1        1.56        1.48      1.12 o 
  -5  17   1       87.79       90.06      3.08 o 
  -4  17   1        0.81       -0.14      0.66 o 
  -3  17   1        8.90        9.94      1.13 o 
  -2  17   1       42.71       37.76      1.61 o 
  -1  17   1       16.67       16.79      1.04 o 
   0  17   1       45.78       50.75      1.42 o 
   1  17   1        1.26        1.83      0.49 o 
   2  17   1        0.00       -0.43      0.43 o 
   3  17   1      357.04      355.84      6.05 o 
   4  17   1       22.84       22.42      1.78 o 
   5  17   1        1.08        0.85      0.99 o 
   6  17   1        1.77        2.21      0.72 o 
   7  17   1       15.87       16.44      2.06 o 
  -7  18   1        5.33        3.68      0.91 o 
  -6  18   1        6.08        5.23      1.01 o 
  -5  18   1      145.94      137.98      4.03 o 
  -4  18   1        1.18        0.76      0.69 o 
  -3  18   1        3.24        5.32      1.23 o 
  -2  18   1       38.00       38.74      1.45 o 
  -1  18   1        2.06        1.84      0.45 o 
   0  18   1       42.18       39.91      1.16 o 
   1  18   1      156.30      155.38      3.25 o 
   2  18   1       31.87       30.26      2.33 o 
   3  18   1       52.62       56.39      2.11 o 
   4  18   1        2.75        3.12      0.99 o 
   5  18   1        8.90        7.24      1.08 o 
   6  18   1        4.01        3.68      0.89 o 
  -6  19   1       20.55       19.75      1.51 o 
  -5  19   1        2.29        3.39      0.92 o 
  -4  19   1        6.53        7.09      1.11 o 
  -3  19   1        7.09        9.28      1.20 o 
  -2  19   1      198.34      184.10      3.73 o 
  -1  19   1       15.50       13.55      0.75 o 
   0  19   1        0.17       -0.38      0.49 o 
   1  19   1        0.09        0.71      0.47 o 
   2  19   1       32.52       29.96      1.51 o 
   3  19   1        9.97        8.14      1.53 o 
   4  19   1        5.20        3.51      0.80 o 
   5  19   1        2.61        2.03      1.02 o 
   6  19   1        8.47        9.18      1.25 o 
  -6  20   1        1.78        2.41      0.84 o 
  -5  20   1       10.69       12.56      1.45 o 
  -4  20   1       15.79       13.09      1.52 o 
  -3  20   1       33.24       34.75      2.20 o 
  -2  20   1       12.10       15.51      1.06 o 
  -1  20   1       10.69       11.59      0.84 o 
   0  20   1       15.31       13.97      0.79 o 
   1  20   1        6.55        7.07      0.72 o 
   2  20   1        0.01        0.03      0.50 o 
   3  20   1       83.27       65.90      2.46 o 
   4  20   1       21.74       20.96      1.44 o 
   5  20   1        6.77        4.43      1.01 o 
  -5  21   1       17.34       15.61      2.60 o 
  -4  21   1        0.02        0.43      0.70 o 
  -3  21   1       20.69       17.72      1.76 o 
  -2  21   1        0.43       -0.17      0.46 o 
  -1  21   1        4.84        5.50      0.74 o 
   0  21   1       14.30       14.02      0.89 o 
   1  21   1       44.01       43.97      1.49 o 
   2  21   1       13.27       13.23      0.91 o 
   3  21   1        6.14        6.97      1.10 o 
   4  21   1        7.48        4.85      0.96 o 
   5  21   1        0.07       -0.29      0.56 o 
  -4  22   1       40.60       42.66      2.22 o 
  -3  22   1        3.38        2.98      1.20 o 
  -2  22   1        0.37        0.87      0.96 o 
  -1  22   1        7.61        5.15      0.75 o 
   0  22   1        7.10        8.25      1.15 o 
   1  22   1        5.18        4.70      0.79 o 
   2  22   1        9.45        8.33      1.08 o 
   3  22   1        0.07        0.40      0.57 o 
   4  22   1       31.94       29.83      1.76 o 
  -3  23   1        1.57        2.02      0.74 o 
  -2  23   1        7.12        7.64      1.75 o 
  -1  23   1        0.00        0.10      0.70 o 
   0  23   1       45.21       45.23      2.04 o 
   1  23   1        9.84       12.58      1.56 o 
   2  23   1        3.90        4.82      0.88 o 
   3  23   1       16.22       13.36      1.51 o 
  -2  24   1        0.05       -0.06      0.69 o 
  -1  24   1        0.03        0.03      0.53 o 
   0  24   1        0.14        0.44      0.78 o 
   1  24   1        0.23        0.35      1.41 o 
   2  24   1        2.14        3.02      0.75 o 
  -9   0   2       11.42       10.47      2.00 o 
  -8   0   2       55.21       69.78      2.73 o 
  -7   0   2        8.92        7.78      1.07 o 
  -6   0   2        2.94        5.76      0.63 o 
  -5   0   2      509.65      514.83      8.43 o 
  -4   0   2     6781.53     8180.58    121.08 o 
  -3   0   2      162.32      141.35      2.67 o 
  -2   0   2       25.47       18.77      0.70 o 
  -1   0   2      653.53      713.18     11.00 o 
   0   0   2     2405.65     2524.91     37.61 o 
   1   0   2     5805.55     5857.19     87.35 o 
   2   0   2     5119.85     4900.59     72.57 o 
   3   0   2     2570.82     2678.07     40.07 o 
   4   0   2       47.71       47.94      1.76 o 
   5   0   2        0.96        0.67      0.40 o 
   6   0   2       66.41       61.67      2.10 o 
   7   0   2       90.24       90.96      3.15 o 
   8   0   2        2.99        3.65      1.41 o 
   9   0   2        2.93        2.12      1.29 o 
 -10   1   2        0.09       -0.24      1.18 o 
  -9   1   2        2.26        1.95      0.70 o 
  -8   1   2       27.27       27.92      1.73 o 
  -7   1   2      316.87      318.36      4.62 o 
  -6   1   2       10.28        8.66      0.52 o 
  -5   1   2       20.84       18.60      0.61 o 
  -3   1   2     1005.96     1115.31     12.06 o 
  -2   1   2       76.45       69.25      1.09 o 
  -1   1   2      652.74      634.96      6.94 o 
   0   1   2      159.46      129.52      1.65 o 
   1   1   2     1502.18     1481.69     15.78 o 
   2   1   2     1605.24     1482.68     17.31 o 
   3   1   2        0.00        0.63      0.22 o 
   4   1   2      165.53      197.91      2.61 o 
   5   1   2        9.10       11.13      0.54 o 
   6   1   2        5.61        6.03      0.50 o 
   7   1   2        4.78        5.39      0.60 o 
   8   1   2        6.46        6.41      0.93 o 
   9   1   2       18.41       20.71      1.83 o 
 -10   2   2        5.42        8.47      2.00 o 
  -9   2   2       14.59       12.57      1.21 o 
  -8   2   2        3.20        4.86      0.84 o 
  -7   2   2       24.08       27.83      1.03 o 
  -6   2   2       81.54       67.49      1.29 o 
  -5   2   2       48.11       42.57      0.92 o 
  -4   2   2      144.60      146.12      2.01 o 
  -3   2   2     1144.53     1266.63     13.63 o 
  -2   2   2      600.80      630.43      6.94 o 
  -1   2   2       30.04       24.93      0.55 o 
   0   2   2     1244.55     1256.55     13.40 o 
   1   2   2    11445.07    10468.20    245.60 o 
   2   2   2       67.71       60.16      0.99 o 
   3   2   2      220.07      201.35      2.54 o 
   4   2   2       76.86       81.42      1.34 o 
   5   2   2      214.90      202.54      2.74 o 
   6   2   2       25.10       22.28      0.75 o 
   7   2   2       38.68       37.50      1.35 o 
   8   2   2        3.82        4.80      0.84 o 
   9   2   2        0.00        0.35      0.83 o 
 -10   3   2        0.09       -0.12      1.06 o 
  -9   3   2        0.84        1.44      1.29 o 
  -8   3   2        4.98        3.37      0.72 o 
  -7   3   2       98.62      101.78      2.03 o 
  -6   3   2      300.99      315.87      4.85 o 
  -5   3   2        2.47        3.99      0.39 o 
  -4   3   2      325.91      325.69      3.90 o 
  -3   3   2       67.03       79.65      1.38 o 
  -2   3   2      210.01      231.28      2.78 o 
  -1   3   2      109.46      116.96      1.55 o 
   0   3   2     2579.59     2728.29     28.75 o 
   1   3   2      499.07      542.07      6.01 o 
   2   3   2     2985.77     3140.86     36.20 o 
   3   3   2      211.45      259.36      3.17 o 
   4   3   2      595.51      634.68      7.18 o 
   5   3   2      153.48      141.72      2.07 o 
   6   3   2       18.40       18.44      0.82 o 
   7   3   2       15.62       13.43      0.91 o 
   8   3   2        3.93        4.30      0.81 o 
   9   3   2        8.11        9.18      1.36 o 
 -10   4   2        0.01        0.35      0.79 o 
  -9   4   2        1.89        2.03      1.41 o 
  -8   4   2        0.25       -0.14      0.52 o 
  -7   4   2       11.59       10.59      0.89 o 
  -6   4   2      167.54      183.85      3.62 o 
  -5   4   2       15.03       12.33      0.51 o 
  -4   4   2      190.15      190.63      2.47 o 
  -3   4   2      966.33     1133.82     13.45 o 
  -2   4   2       17.86       22.68      0.64 o 
  -1   4   2      127.18      131.29      1.73 o 
   0   4   2     4813.88     4835.74     50.65 o 
   1   4   2      913.61      855.23      9.30 o 
   3   4   2      744.11      798.19      8.81 o 
   4   4   2      170.63      134.48      1.93 o 
   5   4   2      158.07      182.89      2.92 o 
   6   4   2      109.30      105.41      2.36 o 
   7   4   2       43.27       37.31      1.39 o 
   8   4   2       24.60       23.21      1.45 o 
   9   4   2        7.31        8.85      1.17 o 
 -10   5   2       11.53       11.40      2.59 o 
  -9   5   2       23.27       21.27      1.79 o 
  -8   5   2      116.94      111.06      3.07 o 
  -7   5   2      292.96      301.13      9.44 o 
  -6   5   2        4.48        4.64      0.77 o 
  -5   5   2      188.02      179.46      2.44 o 
  -4   5   2        0.67        0.48      0.24 o 
  -3   5   2     1055.13     1274.46     15.07 o 
  -2   5   2        2.70        0.28      0.23 o 
  -1   5   2        2.03        1.35      0.21 o 
   0   5   2     1001.75      963.55     10.43 o 
   2   5   2      210.53      194.20      2.45 o 
   3   5   2       60.38       66.04      1.30 o 
   4   5   2       27.02       27.36      0.67 o 
   6   5   2        0.06        1.01      0.88 o 
   7   5   2       15.64       15.21      0.96 o 
   8   5   2       14.87       15.91      1.77 o 
   9   5   2        0.69        1.08      0.65 o 
  -9   6   2       12.85       14.95      3.12 o 
  -8   6   2        0.07        0.15      0.80 o 
  -7   6   2       73.94       71.10      1.95 o 
  -6   6   2      371.51      345.88      5.61 o 
  -5   6   2      423.95      506.00      6.62 o 
  -4   6   2      363.13      336.99      4.53 o 
  -3   6   2      257.16      231.74      3.24 o 
  -2   6   2     1830.05     1969.51     22.96 o 
  -1   6   2      244.60      242.01      2.95 o 
   0   6   2       16.11       15.01      0.58 o 
   1   6   2       13.34       11.87      0.43 o 
   3   6   2      178.47      210.71      3.05 o 
   4   6   2        4.63        9.69      0.55 o 
   5   6   2        4.49        8.39      0.56 o 
   6   6   2       42.22       41.05      1.43 o 
   7   6   2       12.14       12.72      0.97 o 
   8   6   2       25.79       30.39      2.00 o 
   9   6   2        1.29        1.49      0.75 o 
  -9   7   2        0.00        0.30      2.18 o 
  -8   7   2       32.54       28.52      2.12 o 
  -7   7   2       47.01       46.53      1.72 o 
  -6   7   2      266.85      274.43      7.64 o 
  -5   7   2        0.75        1.50      0.47 o 
  -4   7   2      155.00      121.02      3.37 o 
  -3   7   2      128.56      155.59      2.40 o 
  -2   7   2       16.27        8.55      0.51 o 
  -1   7   2      193.66      223.86      2.80 o 
   0   7   2      599.42      594.75      6.68 o 
   1   7   2      101.13       94.46      1.42 o 
   2   7   2        0.02       -0.03      0.23 o 
   3   7   2      156.23      149.00      2.83 o 
   4   7   2       19.78       18.57      0.70 o 
   5   7   2      409.86      446.17      6.89 o 
   6   7   2       81.21       75.89      2.58 o 
   7   7   2       11.25       10.04      0.91 o 
   8   7   2        0.17        0.96      0.53 o 
   9   7   2        0.82        0.18      0.83 o 
  -9   8   2        1.86        0.99      0.76 o 
  -8   8   2        0.05       -0.15      0.60 o 
  -7   8   2      162.39      156.49      3.89 o 
  -6   8   2       93.73       98.99      3.03 o 
  -5   8   2      166.17      181.69      4.08 o 
  -4   8   2       93.33      106.13      2.06 o 
  -3   8   2      217.60      235.52      3.37 o 
  -2   8   2      764.22      788.69      9.64 o 
  -1   8   2      745.29      822.58      9.10 o 
   0   8   2       38.21       30.29      0.71 o 
   1   8   2        3.48        6.95      0.39 o 
   2   8   2      448.30      477.84      6.13 o 
   3   8   2       47.14       43.70      1.05 o 
   4   8   2       75.64       74.07      1.51 o 
   5   8   2       35.16       36.15      1.30 o 
   6   8   2        1.96        1.56      0.59 o 
   7   8   2       13.43        9.73      0.91 o 
   8   8   2        2.53        2.86      0.80 o 
   9   8   2        3.07        3.82      1.08 o 
  -9   9   2        3.53        4.36      0.92 o 
  -8   9   2       26.00       26.92      1.58 o 
  -7   9   2        9.22        7.18      0.99 o 
  -6   9   2        7.58        7.95      0.81 o 
  -5   9   2       87.82       90.06      2.14 o 
  -4   9   2      117.17      127.39      2.15 o 
  -3   9   2        0.06       -0.01      0.28 o 
  -2   9   2      201.95      212.63      3.11 o 
  -1   9   2      279.77      300.58      3.68 o 
   1   9   2       21.38       27.97      0.71 o 
   2   9   2       22.42       20.55      0.74 o 
   3   9   2      124.91      142.93      2.36 o 
   4   9   2        2.82        0.36      0.31 o 
   5   9   2       49.28       47.45      2.39 o 
   6   9   2      144.44      145.34      3.07 o 
   7   9   2       13.52       13.04      0.98 o 
   8   9   2       13.91       13.30      1.28 o 
   9   9   2        8.03        9.52      1.33 o 
  -9  10   2        2.15        3.61      0.86 o 
  -8  10   2        5.17        6.17      0.99 o 
  -7  10   2       54.15       58.23      3.41 o 
  -6  10   2       82.00       79.42      2.99 o 
  -5  10   2        3.28        2.60      0.70 o 
  -4  10   2        0.00        0.33      0.33 o 
  -3  10   2        0.42       -0.11      0.29 o 
  -2  10   2      149.09      109.65      1.67 o 
  -1  10   2      241.55      227.12      2.96 o 
   0  10   2      477.40      552.43      6.38 o 
   1  10   2        5.52        5.71      0.53 o 
   2  10   2       41.35       47.27      0.96 o 
   3  10   2      165.96      165.85      2.87 o 
   4  10   2       15.25       18.16      0.85 o 
   5  10   2       86.37       81.52      2.09 o 
   6  10   2        2.19        1.55      0.55 o 
   7  10   2        3.22        3.43      0.68 o 
   8  10   2        1.57        0.63      0.65 o 
   9  10   2       20.07       21.32      1.57 o 
  -9  11   2        2.72        2.03      0.91 o 
  -8  11   2       13.17       11.65      1.29 o 
  -7  11   2       17.94       19.82      1.38 o 
  -6  11   2       11.56       13.28      1.63 o 
  -5  11   2      243.96      217.57      8.08 o 
  -4  11   2       10.43        5.95      0.53 o 
  -3  11   2      530.95      591.55      7.62 o 
  -2  11   2       61.46       52.84      1.05 o 
  -1  11   2      468.88      493.53      5.82 o 
   0  11   2       94.87       89.36      1.51 o 
   1  11   2       47.24       48.24      1.33 o 
   2  11   2        7.47       11.43      0.52 o 
   3  11   2      551.14      520.94      6.88 o 
   4  11   2        7.59        5.10      0.51 o 
   5  11   2       37.48       37.98      1.43 o 
   6  11   2        2.77        2.35      0.56 o 
   7  11   2        0.92        0.57      0.52 o 
   8  11   2       14.01       14.29      1.59 o 
  -8  12   2        2.80        4.69      1.08 o 
  -7  12   2        4.63        6.23      1.29 o 
  -6  12   2        8.24       13.08      1.29 o 
  -5  12   2      723.86      691.50     20.51 o 
  -4  12   2        5.28        3.46      0.61 o 
  -3  12   2        8.68        8.51      0.65 o 
  -2  12   2        0.86        0.74      0.28 o 
  -1  12   2      162.49      164.13      2.37 o 
   0  12   2       43.49       40.32      0.97 o 
   1  12   2      219.91      238.46      3.20 o 
   2  12   2       33.42       34.05      0.86 o 
   3  12   2        0.03        1.20      0.56 o 
   4  12   2       15.43       15.05      0.94 o 
   5  12   2       22.23       22.87      1.39 o 
   6  12   2        3.75        2.13      0.57 o 
   7  12   2        1.62        1.54      0.74 o 
   8  12   2        0.26       -0.19      0.92 o 
  -8  13   2        0.90       -0.19      0.53 o 
  -7  13   2       30.09       31.23      2.19 o 
  -6  13   2      129.88      124.20      3.60 o 
  -5  13   2      142.71      148.68      3.92 o 
  -4  13   2       65.34       59.87      1.75 o 
  -3  13   2        2.82        3.26      0.48 o 
  -2  13   2       42.36       44.23      1.01 o 
  -1  13   2      151.08      159.75      2.38 o 
   0  13   2        2.03        2.86      0.37 o 
   1  13   2        2.43        4.76      0.44 o 
   2  13   2        7.69        6.32      0.60 o 
   3  13   2      129.22      124.40      2.33 o 
   4  13   2       14.12       14.60      1.22 o 
   5  13   2        4.95        4.15      0.69 o 
   6  13   2        8.95        8.76      1.19 o 
   7  13   2        1.28        0.71      1.19 o 
   8  13   2        5.52        5.07      1.08 o 
  -8  14   2        1.18        1.13      0.63 o 
  -7  14   2        0.88        0.76      0.92 o 
  -6  14   2       75.24       70.93      3.43 o 
  -5  14   2       66.45       67.98      5.26 o 
  -4  14   2       48.00       42.87      1.49 o 
  -3  14   2       39.66       44.95      1.25 o 
  -2  14   2        6.93       11.42      0.73 o 
  -1  14   2        4.77        4.17      0.42 o 
   0  14   2       60.61       60.71      1.30 o 
   1  14   2      219.26      211.21      3.02 o 
   2  14   2      540.25      560.11      7.44 o 
   3  14   2        4.59        5.45      0.60 o 
   4  14   2       74.24       71.16      2.02 o 
   5  14   2      108.12       99.98      2.53 o 
   6  14   2       41.36       41.89      2.00 o 
   7  14   2       33.98       31.94      2.82 o 
   8  14   2        1.03        0.39      0.99 o 
  -8  15   2        0.34        0.93      0.73 o 
  -7  15   2        0.77        1.37      1.00 o 
  -6  15   2       73.46       65.28      2.63 o 
  -5  15   2       83.55       82.61      2.88 o 
  -4  15   2       21.45       21.03      1.47 o 
  -3  15   2       51.42       51.98      1.38 o 
  -2  15   2       42.06       36.89      1.51 o 
  -1  15   2        0.11        0.01      0.38 o 
   0  15   2        7.26        8.60      0.58 o 
   1  15   2       21.55       15.88      0.73 o 
   2  15   2        5.29        4.88      0.60 o 
   3  15   2       22.51       20.74      0.93 o 
   4  15   2       73.63       80.12      3.06 o 
   5  15   2       21.94       24.73      1.27 o 
   6  15   2       39.84       37.69      1.93 o 
   7  15   2        0.03       -0.18      0.56 o 
  -7  16   2        0.13       -0.71      0.88 o 
  -6  16   2        2.72        3.90      0.94 o 
  -5  16   2       21.49       20.49      1.54 o 
  -4  16   2      122.54      117.54      3.44 o 
  -3  16   2       68.05       59.30      1.55 o 
  -2  16   2       11.68       11.06      0.78 o 
  -1  16   2       31.09       22.30      1.09 o 
   0  16   2      181.29      184.28      2.80 o 
   1  16   2       45.34       41.48      1.28 o 
   2  16   2      134.68      126.15      4.14 o 
   3  16   2       24.88       25.95      1.05 o 
   4  16   2       93.71       81.07      2.53 o 
   5  16   2        4.41        4.13      0.97 o 
   6  16   2        1.43        1.08      0.66 o 
   7  16   2       24.57       27.81      1.96 o 
  -7  17   2        0.08        1.71      0.87 o 
  -6  17   2       38.70       39.30      2.06 o 
  -5  17   2        8.02        7.20      1.13 o 
  -4  17   2       13.86       16.47      1.44 o 
  -3  17   2       43.44       45.24      1.98 o 
  -2  17   2        8.98       10.31      0.82 o 
  -1  17   2      115.35      105.49      2.92 o 
   0  17   2      134.65      122.12      2.14 o 
   1  17   2       12.76        9.73      0.87 o 
   2  17   2       36.95       38.93      1.30 o 
   3  17   2        1.80        1.48      0.51 o 
   4  17   2        2.58        2.85      0.68 o 
   5  17   2        2.72        3.15      0.80 o 
   6  17   2        0.49        0.98      0.69 o 
   7  17   2        3.97        3.32      0.91 o 
  -6  18   2        5.16        4.52      0.99 o 
  -5  18   2       96.41       95.05      3.26 o 
  -4  18   2       26.21       26.79      1.70 o 
  -3  18   2       14.10       16.71      1.47 o 
  -2  18   2      133.26      122.76      2.48 o 
  -1  18   2      104.32       93.52      2.08 o 
   0  18   2      165.95      155.16      6.95 o 
   1  18   2       20.07       20.17      1.34 o 
   2  18   2       25.75       26.22      1.11 o 
   3  18   2        0.05        0.55      0.50 o 
   4  18   2        1.16        1.29      0.54 o 
   5  18   2       36.72       36.33      1.92 o 
   6  18   2        2.34        4.35      0.93 o 
  -6  19   2        7.20       10.00      1.33 o 
  -5  19   2        0.83        0.73      1.07 o 
  -4  19   2        5.17        6.40      1.09 o 
  -3  19   2        0.85        0.56      0.69 o 
  -2  19   2       40.23       44.99      2.05 o 
  -1  19   2       18.22       19.06      1.02 o 
   0  19   2       20.93       21.76      1.07 o 
   1  19   2        8.03        7.55      0.84 o 
   2  19   2       16.60       17.77      0.98 o 
   3  19   2        8.65        7.09      0.88 o 
   4  19   2        1.66        0.96      0.70 o 
   5  19   2        0.81       -0.26      0.65 o 
   6  19   2       11.39        8.18      1.20 o 
  -5  20   2       45.24       43.56      2.23 o 
  -4  20   2       39.10       41.33      2.10 o 
  -3  20   2        3.60        5.90      1.06 o 
  -2  20   2        0.09        0.32      0.63 o 
  -1  20   2       42.24       47.67      1.50 o 
   0  20   2        4.21        5.25      1.04 o 
   1  20   2        6.55        8.74      0.77 o 
   2  20   2        0.70        1.04      0.49 o 
   3  20   2       15.06       17.96      1.15 o 
   4  20   2       12.08       13.61      1.39 o 
   5  20   2        0.22        0.84      0.75 o 
  -5  21   2        0.27        1.02      0.76 o 
  -4  21   2       41.01       42.65      2.19 o 
  -3  21   2        0.00        0.97      0.69 o 
  -2  21   2        2.46        2.88      0.68 o 
  -1  21   2       59.95       53.91      1.61 o 
   0  21   2        3.61        2.49      0.78 o 
   1  21   2        4.86        6.16      0.69 o 
   2  21   2        0.60        1.46      0.54 o 
   3  21   2        4.51        3.45      0.79 o 
   4  21   2        4.08        5.35      1.51 o 
  -4  22   2        3.23        6.58      1.27 o 
  -3  22   2        7.75        9.29      1.27 o 
  -2  22   2        1.20        1.15      0.83 o 
  -1  22   2        0.50        1.36      0.66 o 
   0  22   2        1.93        2.41      0.62 o 
   1  22   2        1.84        3.42      0.58 o 
   2  22   2        2.09        1.66      0.67 o 
   3  22   2       12.54       10.89      1.22 o 
   4  22   2       23.54       25.68      1.85 o 
  -3  23   2        0.67        2.43      0.84 o 
  -2  23   2        1.64        3.24      1.07 o 
  -1  23   2        1.54        1.16      0.86 o 
   0  23   2       21.30       22.97      2.32 o 
   1  23   2        0.13        0.53      0.52 o 
   2  23   2        1.88        1.89      0.79 o 
   3  23   2        1.98        0.62      0.81 o 
  -1  24   2        6.61        7.35      1.40 o 
   0  24   2       16.39       19.91      1.21 o 
   1  24   2        4.56        5.61      1.29 o 
 -10   1   3        0.10        0.24      1.18 o 
  -9   1   3        0.61        0.47      0.82 o 
  -8   1   3       27.70       24.63      1.37 o 
  -7   1   3        9.60       10.27      0.84 o 
  -6   1   3        1.06        2.19      0.41 o 
  -5   1   3       87.91      109.33      1.83 o 
  -4   1   3      224.23      203.23      2.71 o 
  -3   1   3       43.67       45.27      0.92 o 
  -2   1   3      629.03      678.35      8.25 o 
  -1   1   3      417.70      399.38      4.63 o 
   0   1   3     1436.23     1455.78     17.19 o 
   1   1   3      113.39      101.36      1.50 o 
   2   1   3       64.01       51.59      1.12 o 
   3   1   3      725.51      711.92      7.99 o 
   4   1   3       48.72       46.15      1.11 o 
   5   1   3       14.90       11.61      0.82 o 
   6   1   3        0.10        0.33      0.37 o 
   7   1   3       29.21       32.35      1.29 o 
   8   1   3        9.80       10.84      1.45 o 
   9   1   3        0.99        3.00      1.07 o 
  -9   2   3        5.07        3.70      1.59 o 
  -8   2   3       22.49       24.84      1.41 o 
  -7   2   3        4.11        5.92      0.80 o 
  -6   2   3       70.45       66.66      1.48 o 
  -5   2   3       67.04       52.97      1.24 o 
  -4   2   3      117.19      149.11      2.12 o 
  -3   2   3     2501.23     2895.55     30.67 o 
  -2   2   3      265.83      254.72      3.44 o 
  -1   2   3      442.43      360.25      4.23 o 
   0   2   3       33.00       32.25      0.73 o 
   1   2   3     1269.74     1257.13     13.57 o 
   2   2   3     1080.67     1096.65     11.94 o 
   3   2   3      233.19      271.33      3.40 o 
   4   2   3      680.63      664.79      7.60 o 
   5   2   3        1.04        1.88      0.37 o 
   6   2   3        1.62        1.81      0.48 o 
   7   2   3        7.30        4.84      0.70 o 
   8   2   3       55.07       53.63      2.15 o 
   9   2   3        4.76        5.19      1.24 o 
  -9   3   3        4.26        3.13      0.77 o 
  -8   3   3       14.54       11.93      1.08 o 
  -7   3   3        0.22       -0.02      0.45 o 
  -6   3   3      323.85      327.54      4.20 o 
  -5   3   3       31.56       45.08      1.18 o 
  -4   3   3      394.50      427.51      5.33 o 
  -3   3   3     1193.13     1320.58     14.31 o 
  -2   3   3       77.44       88.19      1.38 o 
  -1   3   3      311.62      371.53      4.35 o 
   0   3   3      656.78      680.66      7.59 o 
   1   3   3      888.78      890.10      9.75 o 
   2   3   3     1055.92     1029.33     11.26 o 
   3   3   3       10.72       13.91      0.54 o 
   4   3   3        1.24        2.41      0.34 o 
   5   3   3       31.87       34.98      0.92 o 
   6   3   3       21.09       21.17      1.07 o 
   7   3   3        2.53        1.98      0.56 o 
   8   3   3        6.83        8.58      1.39 o 
   9   3   3       16.27       13.53      1.70 o 
  -9   4   3        1.24        0.63      0.79 o 
  -8   4   3       25.49       22.76      1.42 o 
  -7   4   3       40.15       37.63      1.38 o 
  -6   4   3      168.62      185.36      3.50 o 
  -5   4   3       58.22       58.30      1.16 o 
  -4   4   3       39.99       41.28      1.07 o 
  -3   4   3      449.85      484.97      5.61 o 
  -2   4   3       53.48       60.31      1.05 o 
  -1   4   3        7.70       11.39      0.47 o 
   0   4   3       33.70       30.16      0.71 o 
   1   4   3      719.91      730.08      8.11 o 
   2   4   3      719.43      734.30      8.20 o 
   3   4   3       35.45       25.73      0.91 o 
   4   4   3        8.39        9.12      0.61 o 
   5   4   3        6.30        7.70      0.51 o 
   6   4   3       48.80       46.04      1.54 o 
   7   4   3        3.91        4.99      0.73 o 
   8   4   3        0.13        0.12      0.63 o 
   9   4   3       11.14       13.00      1.74 o 
  -9   5   3        1.01        1.36      1.12 o 
  -8   5   3       35.45       41.38      2.82 o 
  -7   5   3       55.03       61.85      2.21 o 
  -6   5   3       10.48       11.49      0.92 o 
  -5   5   3      412.13      449.57      6.00 o 
  -4   5   3        1.40        1.55      0.35 o 
  -3   5   3      189.66      213.48      3.11 o 
  -2   5   3       86.75       73.42      1.31 o 
  -1   5   3      272.17      279.73      3.44 o 
   0   5   3      404.53      388.06      4.57 o 
   1   5   3       77.78       85.29      1.37 o 
   2   5   3      202.09      192.57      2.54 o 
   3   5   3      259.36      303.28      3.77 o 
   4   5   3        1.79        3.28      0.54 o 
   5   5   3        4.74        6.53      0.58 o 
   6   5   3        0.00       -0.44      0.44 o 
   7   5   3       35.07       30.53      1.35 o 
   8   5   3        1.10        0.15      0.56 o 
   9   5   3        0.83        1.00      0.69 o 
  -9   6   3       10.14       11.53      1.52 o 
  -8   6   3       24.62       23.55      1.23 o 
  -7   6   3      181.09      174.25      5.81 o 
  -6   6   3        6.57        5.36      0.75 o 
  -5   6   3       32.93       29.47      1.12 o 
  -4   6   3       74.65       81.98      1.63 o 
  -2   6   3       11.75       11.93      0.45 o 
  -1   6   3      185.50      197.72      2.83 o 
   0   6   3      574.59      628.67      7.80 o 
   1   6   3     1272.87     1339.30     14.64 o 
   2   6   3        4.11        6.77      0.42 o 
   3   6   3      116.01      110.96      1.70 o 
   4   6   3       66.13       59.31      1.15 o 
   5   6   3        0.66        0.52      0.49 o 
   6   6   3       38.93       41.17      1.51 o 
   7   6   3       26.54       20.01      1.38 o 
   8   6   3       12.06       11.78      1.17 o 
   9   6   3        0.05        0.58      0.80 o 
  -9   7   3        0.53       -0.04      0.62 o 
  -8   7   3       25.13       25.53      1.53 o 
  -7   7   3       88.22       93.91      2.40 o 
  -6   7   3       57.55       49.68      1.64 o 
  -5   7   3        0.15        0.32      0.34 o 
  -4   7   3      158.18      158.42      2.60 o 
  -3   7   3       29.61       36.75      0.99 o 
  -2   7   3       41.68       48.02      1.26 o 
  -1   7   3        0.00        0.43      0.23 o 
   0   7   3      521.92      525.02      6.06 o 
   1   7   3       58.01       59.37      1.10 o 
   2   7   3        5.69        8.41      0.46 o 
   3   7   3       79.77       53.18      1.40 o 
   4   7   3      109.57       99.69      2.59 o 
   5   7   3        1.53        2.39      0.44 o 
   6   7   3        3.31        2.16      0.63 o 
   7   7   3       38.09       36.66      1.54 o 
   8   7   3        0.70        0.55      0.88 o 
   9   7   3       12.05       12.71      1.64 o 
  -9   8   3        0.77        1.00      0.76 o 
  -8   8   3       17.63       19.49      3.48 o 
  -7   8   3        0.19        0.14      0.49 o 
  -6   8   3       71.00       86.21      2.22 o 
  -5   8   3       77.82       80.09      2.05 o 
  -4   8   3        2.24        2.26      0.41 o 
  -3   8   3        1.86        0.79      0.32 o 
  -2   8   3      536.06      536.76      6.90 o 
  -1   8   3      944.29     1094.80     12.03 o 
   0   8   3      325.06      310.94      3.85 o 
   1   8   3      241.22      235.64      3.07 o 
   2   8   3       58.69       65.26      1.20 o 
   3   8   3       53.11       48.27      1.22 o 
   4   8   3        0.02        0.26      0.37 o 
   5   8   3        7.69        6.11      0.76 o 
   6   8   3        2.66        1.82      0.82 o 
   7   8   3        3.66        4.20      0.78 o 
   8   8   3        0.70        1.85      0.78 o 
   9   8   3       15.55       19.57      2.89 o 
  -9   9   3        1.38        1.40      0.95 o 
  -8   9   3        7.06        7.19      1.05 o 
  -7   9   3       46.46       44.04      2.15 o 
  -6   9   3        0.63        1.39      0.56 o 
  -5   9   3       16.73       15.81      0.98 o 
  -4   9   3        2.81        2.39      0.44 o 
  -3   9   3      105.61      105.52      3.06 o 
  -2   9   3       41.51       51.97      1.23 o 
  -1   9   3      622.19      585.39      6.77 o 
   0   9   3        0.00        0.61      0.34 o 
   1   9   3      613.06      609.07      7.03 o 
   2   9   3        5.58        5.49      0.45 o 
   3   9   3        3.54        5.33      0.54 o 
   4   9   3        9.57        9.15      0.66 o 
   5   9   3        0.47        0.15      0.47 o 
   6   9   3       10.22       10.57      0.97 o 
   7   9   3       10.42       10.51      1.03 o 
   8   9   3        0.04       -0.50      0.76 o 
  -9  10   3        0.23       -0.68      0.70 o 
  -8  10   3        8.99        7.34      1.05 o 
  -7  10   3        0.25        0.35      0.61 o 
  -6  10   3      214.58      223.09      4.84 o 
  -5  10   3        2.87        6.15      0.79 o 
  -4  10   3      273.50      283.53      4.18 o 
  -3  10   3      322.94      313.74      4.47 o 
  -2  10   3      179.71      170.73      2.49 o 
  -1  10   3      461.18      485.49      5.76 o 
   0  10   3        7.85        5.79      0.43 o 
   1  10   3       83.15       90.61      1.56 o 
   2  10   3        4.43        7.45      0.50 o 
   3  10   3       15.58       10.78      0.70 o 
   4  10   3       17.99       20.20      0.90 o 
   5  10   3        0.28       -0.48      0.48 o 
   6  10   3        2.24        3.54      0.70 o 
   7  10   3       17.52       16.71      1.19 o 
   8  10   3        1.89        2.19      0.76 o 
  -8  11   3        1.21        1.44      0.77 o 
  -7  11   3       18.69       16.25      2.19 o 
  -6  11   3       24.01       23.20      1.47 o 
  -5  11   3       12.98       10.29      0.93 o 
  -4  11   3      108.49       94.77      1.93 o 
  -3  11   3       10.99        7.85      0.84 o 
  -2  11   3      259.34      257.22      3.97 o 
  -1  11   3       30.23       28.49      0.81 o 
   0  11   3        8.45        7.31      0.50 o 
   1  11   3        0.74        0.65      0.29 o 
   2  11   3        1.72        3.92      0.43 o 
   3  11   3        2.70        4.08      0.51 o 
   4  11   3       20.00       20.01      0.95 o 
   5  11   3        0.23        0.18      0.47 o 
   6  11   3       34.28       28.09      1.36 o 
   7  11   3        0.01       -0.54      0.54 o 
   8  11   3        0.22        0.29      1.21 o 
  -8  12   3        0.99        1.21      0.69 o 
  -7  12   3        0.04       -0.62      0.62 o 
  -6  12   3        6.54        6.71      1.03 o 
  -5  12   3      187.83      179.16      4.19 o 
  -4  12   3      209.34      194.74      3.22 o 
  -3  12   3        2.13        2.76      0.50 o 
  -2  12   3      139.43      171.36      3.73 o 
  -1  12   3        7.91        8.19      0.92 o 
   0  12   3       34.35       28.92      0.87 o 
   1  12   3        5.61        4.77      0.45 o 
   2  12   3       70.77       62.37      1.67 o 
   3  12   3      293.62      290.72      4.34 o 
   4  12   3       76.25       71.44      1.70 o 
   5  12   3       35.52       30.55      1.40 o 
   6  12   3       66.24       60.98      1.97 o 
   7  12   3        1.50        2.17      0.65 o 
   8  12   3        3.19        5.13      1.20 o 
  -8  13   3        0.00       -0.44      0.51 o 
  -7  13   3        1.15        1.68      0.91 o 
  -6  13   3        0.91        0.40      0.70 o 
  -5  13   3       40.12       45.23      1.63 o 
  -4  13   3       42.72       34.06      1.46 o 
  -3  13   3      142.51      146.14      3.90 o 
  -2  13   3      278.40      301.11      4.96 o 
  -1  13   3       17.41       21.04      0.89 o 
   0  13   3       18.35       21.78      0.78 o 
   1  13   3        0.45        0.26      0.30 o 
   2  13   3        4.90        6.10      0.69 o 
   3  13   3       78.85       64.85      2.28 o 
   4  13   3        9.00       12.32      0.96 o 
   5  13   3       27.22       25.67      1.26 o 
   6  13   3       32.47       32.66      1.61 o 
   7  13   3       19.28       18.98      1.22 o 
  -8  14   3        0.46        0.88      0.72 o 
  -7  14   3        0.94       -0.17      1.07 o 
  -6  14   3       19.75       18.27      1.42 o 
  -5  14   3        6.02        3.36      0.85 o 
  -4  14   3        3.97        4.72      0.73 o 
  -3  14   3        2.20        3.13      0.78 o 
  -2  14   3       24.68       24.43      0.99 o 
  -1  14   3        6.44        7.68      0.55 o 
   0  14   3        1.47        2.61      0.42 o 
   1  14   3        0.00       -0.10      0.29 o 
   2  14   3       30.21       32.87      1.27 o 
   3  14   3        1.81        4.59      0.59 o 
   4  14   3       24.42       21.60      1.50 o 
   5  14   3       33.20       36.17      1.53 o 
   6  14   3        2.06        1.42      0.66 o 
   7  14   3        0.18        0.21      0.95 o 
  -7  15   3        7.52        6.73      1.08 o 
  -6  15   3        6.86        7.25      1.88 o 
  -5  15   3      140.17      131.62      3.78 o 
  -4  15   3       49.19       56.28      1.81 o 
  -3  15   3       10.72       10.05      0.77 o 
  -2  15   3       72.05       69.96      1.71 o 
  -1  15   3       14.59       13.25      0.81 o 
   0  15   3        4.40        4.76      0.53 o 
   1  15   3       44.39       47.36      1.21 o 
   2  15   3       10.06       11.59      0.85 o 
   3  15   3       18.51       20.68      0.96 o 
   4  15   3       42.11       40.04      1.58 o 
   5  15   3       15.69       15.54      1.21 o 
   6  15   3        0.97        0.71      0.63 o 
   7  15   3        2.16        2.40      0.81 o 
  -7  16   3        0.01        0.69      0.69 o 
  -6  16   3        3.33        3.33      0.99 o 
  -5  16   3       25.83       24.05      1.61 o 
  -4  16   3        8.49        9.99      1.20 o 
  -3  16   3       23.11       22.08      0.97 o 
  -2  16   3       21.24       21.97      1.07 o 
  -1  16   3      265.39      255.78      4.05 o 
   0  16   3       31.44       31.69      1.02 o 
   1  16   3        0.54        1.44      0.45 o 
   2  16   3       47.07       48.79      1.44 o 
   3  16   3        4.16        4.09      0.61 o 
   4  16   3       20.73       17.90      1.14 o 
   5  16   3        8.32        8.54      0.98 o 
   6  16   3       12.30       11.86      1.37 o 
   7  16   3        2.51        2.65      1.00 o 
  -7  17   3        1.99        2.52      1.29 o 
  -6  17   3        0.76        0.18      0.79 o 
  -5  17   3       24.67       23.38      1.63 o 
  -4  17   3        2.33        3.18      0.97 o 
  -3  17   3        2.40        2.36      0.50 o 
  -2  17   3       50.23       50.86      1.51 o 
  -1  17   3       38.40       34.96      1.24 o 
   0  17   3       11.95       15.23      0.79 o 
   1  17   3        0.44        0.45      0.40 o 
   2  17   3        4.16        3.54      0.56 o 
   3  17   3        0.08        0.06      0.40 o 
   4  17   3       16.05       16.53      1.14 o 
   5  17   3        1.61        1.77      0.63 o 
   6  17   3       20.95       19.70      1.57 o 
  -6  18   3        8.55        8.46      1.24 o 
  -5  18   3        0.79        0.94      0.75 o 
  -4  18   3        1.80        3.13      0.88 o 
  -3  18   3        5.41        5.70      0.82 o 
  -2  18   3        1.07        0.51      0.44 o 
  -1  18   3        0.62        1.51      0.48 o 
   0  18   3       73.98       72.99      2.11 o 
   1  18   3        5.67        5.08      0.63 o 
   2  18   3       51.56       46.30      1.58 o 
   3  18   3       10.89       10.16      0.99 o 
   4  18   3        0.08        0.37      0.54 o 
   5  18   3        5.88        7.48      1.13 o 
   6  18   3        0.66        1.19      0.70 o 
  -6  19   3        1.41        1.20      1.08 o 
  -5  19   3        4.41        5.78      1.20 o 
  -4  19   3       21.09       17.44      1.54 o 
  -3  19   3       17.02       17.21      1.49 o 
  -2  19   3       24.41       23.08      1.54 o 
  -1  19   3        2.33        2.21      0.52 o 
   0  19   3        4.98        5.78      0.83 o 
   1  19   3       47.20       43.87      1.44 o 
   2  19   3        8.57       10.56      0.86 o 
   3  19   3        0.25        0.12      0.75 o 
   4  19   3        0.85        0.27      1.14 o 
   5  19   3        3.87        5.35      1.03 o 
  -5  20   3        0.01        1.23      0.74 o 
  -4  20   3        9.45        9.71      1.43 o 
  -3  20   3        0.36        0.94      0.77 o 
  -2  20   3        3.82        4.43      0.66 o 
  -1  20   3      110.09      111.65      2.49 o 
   0  20   3       21.59       17.21      1.10 o 
   1  20   3        7.08        7.91      0.79 o 
   2  20   3        2.44        2.40      0.57 o 
   3  20   3        0.13        1.23      0.65 o 
   4  20   3        0.32       -0.17      0.49 o 
   5  20   3        2.00        2.45      0.89 o 
  -4  21   3        1.98        2.74      0.86 o 
  -3  21   3        0.37       -0.70      0.81 o 
  -2  21   3       19.70       22.03      1.32 o 
  -1  21   3        2.44        2.97      0.72 o 
   0  21   3        0.26        0.11      0.58 o 
   1  21   3       13.32       15.12      1.14 o 
   2  21   3        1.70        3.35      0.71 o 
   3  21   3        0.97        0.61      0.52 o 
   4  21   3        1.18        0.06      0.68 o 
  -3  22   3        0.52        1.13      0.75 o 
  -2  22   3        5.00        4.45      0.98 o 
  -1  22   3        1.00        0.45      0.61 o 
   0  22   3       27.65       28.36      1.48 o 
   1  22   3        5.44        6.30      0.97 o 
   2  22   3        0.00        0.77      0.80 o 
   3  22   3        6.13        6.81      0.89 o 
  -2  23   3        2.48        2.21      1.76 o 
  -1  23   3        2.00        1.73      0.74 o 
   0  23   3        3.11        1.40      0.58 o 
   1  23   3       13.76       16.46      1.20 o 
   2  23   3        0.18        2.09      0.84 o 
  -9   0   4       10.25       18.82      2.47 o 
  -8   0   4       80.39       64.59      4.35 o 
  -7   0   4      305.27      302.48     10.82 o 
  -6   0   4       10.99       12.26      0.92 o 
  -5   0   4        4.64        9.33      0.80 o 
  -4   0   4       67.75       73.16      1.95 o 
  -3   0   4       82.33      112.20      2.48 o 
  -2   0   4     1289.40     1204.28     18.65 o 
  -1   0   4      189.04      153.22      3.39 o 
   0   0   4       75.76       69.99      2.80 o 
   1   0   4     1823.75     2046.05     31.00 o 
   2   0   4      247.07      279.28      5.04 o 
   3   0   4      635.26      560.74      9.28 o 
   4   0   4        7.99        9.18      1.19 o 
   5   0   4       25.36       21.17      1.14 o 
   6   0   4        2.34        4.15      0.76 o 
   7   0   4        3.52        3.76      1.53 o 
   8   0   4        0.70        1.06      1.29 o 
   9   0   4        0.04        1.65      1.41 o 
  -9   1   4        0.27        0.47      1.12 o 
  -8   1   4        0.08        0.41      0.75 o 
  -7   1   4        0.26        0.35      0.47 o 
  -6   1   4       12.97       11.78      0.67 o 
  -5   1   4       25.48       27.89      0.85 o 
  -4   1   4       61.09       62.26      1.25 o 
  -3   1   4       23.22       23.43      0.73 o 
  -2   1   4      519.34      657.80      7.50 o 
   0   1   4      733.28      841.44      9.37 o 
   1   1   4      438.68      434.78      5.16 o 
   2   1   4      246.60      273.13      3.50 o 
   3   1   4       88.40       67.23      1.31 o 
   4   1   4       27.75       17.66      0.72 o 
   5   1   4       37.19       36.86      1.02 o 
   6   1   4       45.06       41.13      1.39 o 
   7   1   4       11.24       12.41      0.95 o 
   8   1   4        0.68        0.69      0.94 o 
   9   1   4        5.16        4.10      1.65 o 
  -9   2   4        0.23        1.88      0.92 o 
  -8   2   4       24.85       19.45      2.65 o 
  -7   2   4        2.64        1.51      0.65 o 
  -6   2   4       18.26       16.60      0.81 o 
  -5   2   4       20.37       21.42      0.76 o 
  -4   2   4      158.83      158.66      2.33 o 
  -3   2   4      246.78      229.90      3.04 o 
  -2   2   4      312.77      355.11      4.33 o 
  -1   2   4       97.19      101.44      1.61 o 
   0   2   4        8.31        7.19      0.53 o 
   1   2   4      231.24      251.15      3.23 o 
   2   2   4      769.98      681.82      7.78 o 
   3   2   4      210.40      197.88      2.86 o 
   4   2   4        6.03        5.16      0.49 o 
   5   2   4       11.30       11.52      0.65 o 
   6   2   4       21.87       21.46      0.95 o 
   7   2   4        9.50        9.75      0.92 o 
   8   2   4        3.91        5.64      1.35 o 
   9   2   4        6.20        6.90      2.00 o 
  -9   3   4        2.41        3.64      1.04 o 
  -8   3   4       23.61       23.94      1.45 o 
  -7   3   4        0.14       -0.03      0.48 o 
  -6   3   4       75.28       65.15      1.56 o 
  -5   3   4        7.25        5.36      0.47 o 
  -4   3   4      335.18      327.11      4.12 o 
  -3   3   4       32.14       35.66      0.87 o 
  -2   3   4       15.24       12.95      0.55 o 
  -1   3   4      189.67      202.66      2.72 o 
   0   3   4      221.64      264.99      3.55 o 
   1   3   4      431.47      405.91      4.86 o 
   2   3   4      237.82      203.86      2.77 o 
   3   3   4      177.52      148.24      3.01 o 
   4   3   4       14.36       18.13      0.71 o 
   5   3   4       29.37       30.82      1.39 o 
   6   3   4       11.64       10.65      0.79 o 
   7   3   4        1.49        1.67      0.88 o 
   8   3   4        1.68        1.48      1.24 o 
   9   3   4        4.30        4.36      1.24 o 
  -9   4   4        8.66       11.18      1.50 o 
  -8   4   4        0.28        0.75      0.62 o 
  -7   4   4      108.96       87.58      2.30 o 
  -6   4   4       43.00       44.10      1.52 o 
  -5   4   4      537.08      522.88      6.95 o 
  -4   4   4       17.99       15.18      0.67 o 
  -3   4   4      150.31      146.46      2.14 o 
  -2   4   4        0.22        0.26      0.24 o 
  -1   4   4      664.65      737.19      8.33 o 
   0   4   4       24.16       15.54      0.61 o 
   1   4   4      227.22      281.40      3.58 o 
   2   4   4     1038.10     1137.65     12.54 o 
   3   4   4      129.61      118.68      1.90 o 
   4   4   4       44.35       39.98      1.41 o 
   5   4   4       26.66       32.61      1.13 o 
   6   4   4       15.01       14.23      1.39 o 
   7   4   4        5.16        6.43      0.98 o 
   8   4   4        3.60        2.51      1.12 o 
  -9   5   4        6.53        8.65      2.65 o 
  -8   5   4        1.75        1.33      0.58 o 
  -7   5   4      189.34      171.58      3.55 o 
  -6   5   4       15.16       10.65      0.92 o 
  -5   5   4       94.44       94.15      1.94 o 
  -4   5   4        0.17        0.05      0.35 o 
  -3   5   4      293.78      267.65      3.46 o 
  -2   5   4       90.09       87.13      1.48 o 
  -1   5   4      132.97      113.42      1.78 o 
   0   5   4      216.75      271.84      3.48 o 
   1   5   4      256.58      281.34      3.59 o 
   2   5   4      142.65      105.28      1.73 o 
   3   5   4      449.71      448.60      5.43 o 
   4   5   4        0.24        2.18      0.40 o 
   5   5   4        0.04       -0.39      0.39 o 
   6   5   4       15.47       15.32      1.22 o 
   7   5   4        5.30        5.89      0.85 o 
   8   5   4        1.37        1.63      0.71 o 
  -9   6   4        1.57        1.00      0.83 o 
  -8   6   4       14.41       18.43      1.30 o 
  -7   6   4       35.89       35.83      1.48 o 
  -6   6   4       67.59       69.38      2.04 o 
  -5   6   4      368.79      377.28      5.32 o 
  -4   6   4       52.59       42.07      1.19 o 
  -3   6   4        3.28        2.02      0.36 o 
  -2   6   4       19.80       22.90      0.70 o 
  -1   6   4        0.72        0.32      0.26 o 
   0   6   4     1187.73     1225.94     13.47 o 
   1   6   4      733.88      837.55      9.42 o 
   2   6   4        4.47        1.03      0.35 o 
   3   6   4       12.45       11.39      0.60 o 
   4   6   4        2.02        1.50      0.50 o 
   5   6   4        3.65        1.93      0.55 o 
   6   6   4        1.09        1.30      0.56 o 
   7   6   4       15.17       17.10      1.14 o 
   8   6   4        9.36       10.07      1.39 o 
  -9   7   4        3.98        3.92      1.10 o 
  -8   7   4        0.01        0.52      0.63 o 
  -7   7   4       33.43       36.46      1.51 o 
  -6   7   4       41.42       45.97      1.65 o 
  -5   7   4       32.78       33.27      1.13 o 
  -4   7   4        6.49        9.58      0.68 o 
  -3   7   4       22.39       20.37      0.84 o 
  -2   7   4      127.43      101.58      1.66 o 
  -1   7   4       95.22       97.28      1.85 o 
   0   7   4        0.71        1.32      0.32 o 
   1   7   4       11.54        7.69      0.51 o 
   2   7   4      166.57      172.57      2.50 o 
   3   7   4        7.85       12.61      0.59 o 
   4   7   4        6.24        7.09      0.65 o 
   5   7   4        9.83       10.28      1.10 o 
   6   7   4       21.44       18.68      1.10 o 
   7   7   4        1.87        1.55      0.70 o 
   8   7   4        1.42        1.37      0.59 o 
  -9   8   4        0.01       -0.67      0.67 o 
  -8   8   4        2.41        1.67      0.74 o 
  -7   8   4        4.27        3.56      0.71 o 
  -6   8   4      406.34      390.12      8.85 o 
  -5   8   4      341.79      330.71      5.58 o 
  -4   8   4       52.78       52.07      1.36 o 
  -3   8   4        9.70        9.00      0.68 o 
  -2   8   4       39.07       31.17      0.84 o 
  -1   8   4       48.06       49.75      1.09 o 
   0   8   4      122.69      107.27      1.78 o 
   1   8   4      102.73      107.70      1.79 o 
   2   8   4      406.05      404.95      4.98 o 
   3   8   4       71.14       66.14      1.31 o 
   4   8   4        3.75        3.86      0.56 o 
   5   8   4        2.07        2.51      0.65 o 
   6   8   4        0.98        0.92      0.55 o 
   7   8   4        5.60        5.09      0.80 o 
   8   8   4        1.38        0.78      0.60 o 
  -8   9   4        0.06        0.61      1.06 o 
  -7   9   4       18.01       19.53      1.44 o 
  -6   9   4       24.10       25.91      1.56 o 
  -5   9   4       95.08       97.91      2.46 o 
  -4   9   4       36.38       41.83      1.25 o 
  -3   9   4       91.05       81.80      1.76 o 
  -2   9   4      316.80      331.82      4.21 o 
  -1   9   4        0.10        0.20      0.30 o 
   0   9   4      298.51      308.42      3.97 o 
   1   9   4        7.33       10.02      0.57 o 
   2   9   4        2.79        2.30      0.38 o 
   3   9   4        6.55        4.44      0.57 o 
   4   9   4        2.39        2.48      0.50 o 
   5   9   4        1.25        1.78      0.57 o 
   6   9   4        0.01       -0.15      0.52 o 
   7   9   4        0.45        0.34      0.58 o 
   8   9   4        1.27        1.86      0.74 o 
  -8  10   4        0.00        0.02      0.62 o 
  -7  10   4       17.00       14.33      1.53 o 
  -6  10   4       39.69       36.81      1.49 o 
  -5  10   4       23.57       30.51      1.35 o 
  -4  10   4      238.84      214.86      3.49 o 
  -3  10   4       10.43       12.57      0.77 o 
  -2  10   4        6.64        6.95      0.63 o 
  -1  10   4      531.32      569.49      6.76 o 
   0  10   4        7.48        9.46      0.58 o 
   1  10   4        6.24        7.24      0.52 o 
   2  10   4       28.61       34.34      0.95 o 
   3  10   4        0.70        1.46      0.48 o 
   4  10   4        0.01       -0.40      0.40 o 
   5  10   4       16.92       15.92      1.10 o 
   6  10   4        7.93        7.80      0.89 o 
   7  10   4        0.36        1.04      0.62 o 
   8  10   4        2.30        2.25      0.70 o 
  -8  11   4        0.23        1.17      0.70 o 
  -7  11   4        5.24        4.98      0.97 o 
  -6  11   4       24.50       27.76      1.82 o 
  -5  11   4        2.13        2.70      0.67 o 
  -4  11   4      262.07      244.16      8.21 o 
  -3  11   4       60.95       53.13      1.43 o 
  -2  11   4       11.98       15.21      0.79 o 
  -1  11   4      212.99      225.90      3.17 o 
   0  11   4      109.00      110.40      1.88 o 
   1  11   4        0.17        0.80      0.36 o 
   2  11   4      223.28      223.36      3.56 o 
   3  11   4      114.02       90.43      2.38 o 
   4  11   4      174.07      158.24      2.85 o 
   5  11   4        0.99        1.73      0.60 o 
   6  11   4        1.44        2.27      0.69 o 
   7  11   4       14.52       13.81      1.11 o 
  -8  12   4        1.17        1.16      1.44 o 
  -7  12   4        5.01        4.81      0.98 o 
  -6  12   4        0.99       -0.03      0.48 o 
  -5  12   4        6.34        7.11      0.87 o 
  -4  12   4       73.19       76.65      2.10 o 
  -3  12   4       55.23       49.22      3.38 o 
  -2  12   4       46.29       53.01      1.43 o 
  -1  12   4        5.28        2.26      0.41 o 
   0  12   4       97.25       95.44      1.75 o 
   1  12   4      149.59      142.31      2.40 o 
   2  12   4      284.76      293.56      4.44 o 
   3  12   4       11.94       12.11      0.81 o 
   4  12   4        0.48       -0.27      0.37 o 
   5  12   4       13.49       10.83      1.00 o 
   6  12   4        0.98        0.48      0.57 o 
   7  12   4        0.89        1.95      0.74 o 
  -8  13   4        3.59        4.29      1.41 o 
  -7  13   4        0.38        0.41      0.60 o 
  -6  13   4       12.48       12.29      1.33 o 
  -5  13   4       13.28       11.84      1.02 o 
  -4  13   4       57.36       51.74      1.76 o 
  -3  13   4       95.98       89.68      1.98 o 
  -2  13   4       39.34       40.22      1.52 o 
  -1  13   4        0.00        0.69      0.41 o 
   0  13   4        6.81        9.00      0.63 o 
   1  13   4       23.34       19.82      1.20 o 
   2  13   4        8.95       10.59      0.78 o 
   3  13   4        0.36        0.11      0.39 o 
   4  13   4       25.13       24.42      1.31 o 
   5  13   4       12.61       15.90      1.29 o 
   6  13   4       13.45       12.77      1.10 o 
   7  13   4        1.94        1.63      0.76 o 
  -7  14   4       11.21       13.08      2.20 o 
  -6  14   4        1.34        2.01      0.76 o 
  -5  14   4       17.03       17.09      1.14 o 
  -4  14   4        1.54        1.74      0.59 o 
  -3  14   4      111.93       98.70      2.15 o 
  -2  14   4        1.32        0.41      0.43 o 
  -1  14   4      119.43      113.83      3.83 o 
   0  14   4       15.95       16.61      0.76 o 
   1  14   4        5.50        4.62      0.62 o 
   2  14   4       20.84       20.07      0.95 o 
   3  14   4       40.22       44.21      1.38 o 
   4  14   4       16.60       17.92      1.10 o 
   5  14   4       55.69       55.88      2.24 o 
   6  14   4        0.24        0.12      0.56 o 
   7  14   4        1.26        3.06      0.90 o 
  -7  15   4        1.83        2.37      0.90 o 
  -6  15   4       12.55       12.65      1.42 o 
  -5  15   4       36.97       36.95      2.11 o 
  -4  15   4        8.17        7.03      0.88 o 
  -3  15   4        0.61        1.04      0.48 o 
  -2  15   4      122.60      119.39      2.43 o 
  -1  15   4       21.18       19.89      0.95 o 
   0  15   4       56.41       53.04      2.14 o 
   1  15   4        9.96       10.87      0.81 o 
   2  15   4        1.70        2.18      0.55 o 
   3  15   4        0.61        0.66      0.44 o 
   4  15   4       20.06       18.94      1.14 o 
   5  15   4        2.33        2.70      0.72 o 
   6  15   4        2.95        3.16      0.76 o 
  -6  16   4        0.30        1.47      0.74 o 
  -5  16   4       17.76       15.97      1.47 o 
  -4  16   4       40.68       38.46      1.60 o 
  -3  16   4       12.36       10.45      0.83 o 
  -2  16   4        1.31        1.62      0.47 o 
  -1  16   4        0.27        0.95      0.46 o 
   0  16   4       40.74       32.36      1.18 o 
   1  16   4        0.23        0.57      0.44 o 
   2  16   4        4.45        3.93      0.59 o 
   3  16   4      208.97      208.28      3.65 o 
   4  16   4        0.14        1.02      0.53 o 
   5  16   4        1.32        0.84      0.65 o 
   6  16   4        1.32        1.39      0.65 o 
  -6  17   4       10.18       11.84      1.42 o 
  -5  17   4        1.40        1.79      0.77 o 
  -4  17   4       10.58        9.74      1.01 o 
  -3  17   4       24.78       24.55      1.84 o 
  -2  17   4        6.22        5.86      0.75 o 
  -1  17   4       17.27       14.55      0.87 o 
   0  17   4        0.95        0.23      0.49 o 
   1  17   4       13.79       13.29      0.89 o 
   2  17   4        0.12       -0.34      0.61 o 
   3  17   4       62.03       55.29      1.65 o 
   4  17   4        0.65       -0.20      0.50 o 
   5  17   4        0.24        0.80      0.65 o 
  -6  18   4        1.61        2.02      0.85 o 
  -5  18   4        0.41        0.10      0.86 o 
  -4  18   4       27.77       31.15      1.85 o 
  -3  18   4        3.86        4.68      0.80 o 
  -2  18   4        5.18        3.48      0.60 o 
  -1  18   4       11.44       13.75      0.92 o 
   0  18   4       17.94       15.42      2.17 o 
   1  18   4      181.66      189.48      3.43 o 
   2  18   4        4.83        7.64      0.95 o 
   3  18   4        1.30        1.99      0.62 o 
   4  18   4        0.73       -0.36      0.51 o 
   5  18   4        0.11        0.52      0.65 o 
  -5  19   4       11.33       15.90      1.65 o 
  -4  19   4        6.11        8.20      1.22 o 
  -3  19   4        4.50        5.99      1.53 o 
  -2  19   4        1.71        2.18      0.57 o 
  -1  19   4        0.11        0.76      0.51 o 
   0  19   4        0.31        0.56      0.50 o 
   1  19   4       40.79       46.65      1.76 o 
   2  19   4        1.37        2.52      0.63 o 
   3  19   4        1.40        1.49      0.58 o 
   4  19   4        0.16        0.22      0.61 o 
  -4  20   4       24.04       28.71      1.81 o 
  -3  20   4        1.93        3.03      0.89 o 
  -2  20   4        1.90        2.20      0.57 o 
  -1  20   4       39.06       38.56      1.62 o 
   0  20   4        0.16        0.50      0.53 o 
   1  20   4       32.33       33.16      1.82 o 
   2  20   4        0.18        0.59      0.50 o 
   3  20   4        3.55        2.38      0.62 o 
   4  20   4        3.83        2.30      0.99 o 
  -3  21   4       14.51       16.65      1.54 o 
  -2  21   4        2.78        2.34      0.60 o 
  -1  21   4        1.57        2.09      0.69 o 
   0  21   4        3.07        3.06      0.88 o 
   1  21   4       22.26       24.68      1.46 o 
   2  21   4        5.02        7.30      0.92 o 
   3  21   4        2.61        2.61      0.68 o 
  -2  22   4        4.50        5.17      1.29 o 
  -1  22   4        0.52        1.42      0.67 o 
   0  22   4       68.14       70.80      2.27 o 
   1  22   4        5.71        5.32      0.82 o 
   2  22   4        2.09        1.93      0.77 o 
  -9   1   5        1.02        2.83      1.07 o 
  -8   1   5        0.03       -0.75      0.75 o 
  -7   1   5       61.57       57.33      2.13 o 
  -6   1   5       35.64       33.33      1.13 o 
  -5   1   5        1.76        0.51      0.36 o 
  -4   1   5       52.47       51.28      1.20 o 
  -3   1   5      124.43      115.02      1.91 o 
  -2   1   5      104.95      111.56      2.16 o 
  -1   1   5      210.77      216.43      2.98 o 
   0   1   5       41.93       39.03      0.98 o 
   1   1   5        8.25        5.73      0.50 o 
   2   1   5       34.77       35.17      0.98 o 
   3   1   5       42.84       45.11      1.14 o 
   4   1   5       99.26       92.12      2.26 o 
   5   1   5       53.79       55.41      1.34 o 
   6   1   5        0.16        0.79      0.47 o 
   7   1   5        1.90        1.76      0.69 o 
   8   1   5        0.00        0.56      1.00 o 
  -9   2   5        1.33        3.21      1.04 o 
  -8   2   5        0.02        0.32      0.79 o 
  -7   2   5       97.82       90.71      2.76 o 
  -6   2   5       54.40       47.88      1.39 o 
  -5   2   5        0.40       -0.36      0.36 o 
  -4   2   5      245.61      228.39      3.19 o 
  -3   2   5      317.06      301.43      3.94 o 
  -2   2   5      501.69      551.85      6.54 o 
  -1   2   5       56.51       50.10      1.13 o 
   0   2   5        9.05        7.54      0.53 o 
   1   2   5      215.56      214.58      2.98 o 
   2   2   5       14.13       11.50      0.69 o 
   3   2   5       56.17       48.58      1.19 o 
   4   2   5     1046.04     1069.18     12.10 o 
   5   2   5        9.11       10.75      0.70 o 
   6   2   5       51.12       47.11      1.45 o 
   7   2   5        0.24       -0.44      0.49 o 
   8   2   5        0.21       -0.70      0.70 o 
  -9   3   5        0.28       -0.60      1.24 o 
  -8   3   5       19.41       16.44      1.74 o 
  -7   3   5        6.13        7.15      0.86 o 
  -6   3   5      174.51      152.36      2.77 o 
  -5   3   5        4.12        4.81      0.62 o 
  -4   3   5       84.78       75.87      1.50 o 
  -3   3   5       60.11       54.66      1.22 o 
  -2   3   5        0.06        0.76      0.34 o 
  -1   3   5        6.24        7.05      0.51 o 
   0   3   5       76.25       68.26      1.35 o 
   1   3   5        6.16        4.18      0.46 o 
   2   3   5      263.08      250.37      3.41 o 
   3   3   5       99.09       97.10      1.78 o 
   4   3   5        5.01        6.05      0.60 o 
   5   3   5       60.26       65.44      1.66 o 
   6   3   5        4.38        6.01      0.68 o 
   7   3   5        0.39        1.31      0.57 o 
   8   3   5        8.39        6.84      1.36 o 
  -9   4   5        1.86        3.06      1.08 o 
  -8   4   5        2.08        2.97      1.04 o 
  -7   4   5        0.12       -0.06      0.54 o 
  -6   4   5       36.12       25.78      1.05 o 
  -5   4   5       36.76       36.65      1.46 o 
  -4   4   5        0.92        0.47      0.43 o 
  -3   4   5       66.77       65.48      1.35 o 
  -2   4   5      126.98      103.22      1.78 o 
  -1   4   5       25.63       29.99      1.26 o 
   0   4   5       19.85       19.29      0.73 o 
   1   4   5       17.72       18.51      0.74 o 
   2   4   5       73.15       68.36      1.40 o 
   3   4   5       24.44       21.84      0.85 o 
   4   4   5       68.58       61.31      1.47 o 
   5   4   5       69.97       64.17      1.67 o 
   6   4   5       29.02       26.65      1.10 o 
   7   4   5        0.53        0.56      0.53 o 
   8   4   5        0.42        0.57      0.87 o 
  -8   5   5        2.99        3.95      0.93 o 
  -7   5   5        7.60        9.30      0.94 o 
  -6   5   5        4.34        4.27      0.73 o 
  -5   5   5      335.20      336.38      4.95 o 
  -4   5   5      128.65      143.98      2.61 o 
  -3   5   5        1.47        3.42      0.43 o 
  -2   5   5        1.12        0.73      0.31 o 
  -1   5   5        2.40        2.32      0.38 o 
   0   5   5       10.71       13.65      0.65 o 
   1   5   5       43.58       37.56      1.27 o 
   2   5   5       22.73       23.84      0.84 o 
   3   5   5      169.96      167.43      2.57 o 
   4   5   5       59.14       51.07      2.58 o 
   5   5   5        2.12        1.18      0.60 o 
   6   5   5        9.10       10.08      1.22 o 
   7   5   5        0.05        0.08      0.53 o 
   8   5   5        0.25       -0.02      0.56 o 
  -8   6   5        5.95        5.55      0.81 o 
  -7   6   5        0.04       -0.18      0.47 o 
  -6   6   5        0.19        0.06      0.50 o 
  -5   6   5      144.99      138.57      2.62 o 
  -4   6   5        1.98        1.37      0.49 o 
  -3   6   5        5.62        4.20      0.56 o 
  -2   6   5        1.45        1.18      0.34 o 
  -1   6   5       29.04       23.52      0.80 o 
   0   6   5        5.97        7.58      0.65 o 
   1   6   5       86.34       78.22      1.52 o 
   2   6   5        1.25        1.04      0.39 o 
   3   6   5      490.55      503.50      6.16 o 
   4   6   5      347.79      328.70      5.99 o 
   5   6   5       16.58       20.58      0.98 o 
   6   6   5       13.27       15.93      1.07 o 
   7   6   5        4.66        4.69      1.39 o 
   8   6   5        0.02       -0.44      0.44 o 
  -8   7   5       11.01       12.38      1.13 o 
  -7   7   5       10.35       11.78      1.02 o 
  -6   7   5      361.40      329.55      6.70 o 
  -5   7   5        0.70       -0.42      0.42 o 
  -4   7   5       88.15       85.25      1.90 o 
  -3   7   5       41.86       40.14      1.25 o 
  -2   7   5        8.17        9.31      0.58 o 
  -1   7   5        0.16        0.17      0.32 o 
   0   7   5       34.20       38.50      1.21 o 
   1   7   5       55.49       52.34      1.23 o 
   2   7   5      139.22      136.53      2.21 o 
   3   7   5      122.05      128.13      2.24 o 
   4   7   5       12.09       13.13      0.86 o 
   5   7   5       91.25       94.78      2.20 o 
   6   7   5        1.41        0.81      0.57 o 
   7   7   5        0.00        1.27      0.57 o 
   8   7   5        0.09        1.37      0.68 o 
  -8   8   5       25.28       27.42      1.46 o 
  -7   8   5        0.63        0.36      0.52 o 
  -6   8   5        6.99        8.18      0.94 o 
  -5   8   5      113.35      114.66      3.82 o 
  -4   8   5      125.03      119.81      2.39 o 
  -3   8   5      119.11      109.81      2.20 o 
  -2   8   5       44.85       40.60      1.56 o 
  -1   8   5       60.41       45.45      1.13 o 
   0   8   5        1.50        0.42      0.36 o 
   1   8   5        4.92       10.13      0.64 o 
   2   8   5       96.37       89.74      2.11 o 
   3   8   5        8.89        8.98      0.76 o 
   4   8   5       71.34       69.61      2.52 o 
   5   8   5       50.22       52.07      1.53 o 
   6   8   5       46.35       46.47      1.76 o 
   7   8   5        0.08       -0.47      0.48 o 
  -8   9   5        1.03        1.81      0.70 o 
  -7   9   5       13.34       12.76      1.39 o 
  -6   9   5        2.21        4.25      0.76 o 
  -5   9   5      130.66      113.93      2.79 o 
  -4   9   5        0.37        0.42      0.47 o 
  -3   9   5      219.97      205.45      3.43 o 
  -2   9   5       60.21       57.02      1.57 o 
  -1   9   5       24.88       21.94      0.83 o 
   0   9   5        6.26        4.01      0.49 o 
   1   9   5      139.86      135.46      2.23 o 
   2   9   5       40.51       45.46      1.17 o 
   3   9   5       39.76       38.05      1.43 o 
   4   9   5        2.57        4.79      0.64 o 
   5   9   5        2.51        2.99      0.88 o 
   6   9   5       33.09       33.25      1.48 o 
   7   9   5        7.52        7.51      0.94 o 
  -8  10   5        3.34        4.15      0.90 o 
  -7  10   5        2.12        2.04      0.70 o 
  -6  10   5       52.64       46.84      1.77 o 
  -5  10   5      209.70      204.43      9.98 o 
  -4  10   5      149.16      143.02      2.73 o 
  -3  10   5      123.56      129.71      2.53 o 
  -2  10   5       27.98       29.19      1.12 o 
  -1  10   5       17.20       14.27      0.92 o 
   0  10   5      133.49      134.71      2.24 o 
   1  10   5        0.17        1.35      0.42 o 
   2  10   5       26.25       23.52      1.33 o 
   3  10   5      279.76      271.07      4.27 o 
   4  10   5       15.58       17.93      1.20 o 
   5  10   5        0.38        0.31      0.53 o 
   6  10   5        0.00        0.24      0.50 o 
   7  10   5        1.52        2.54      0.64 o 
  -7  11   5        4.65        3.66      0.71 o 
  -6  11   5        0.60        1.96      0.67 o 
  -5  11   5       31.53       26.65      1.36 o 
  -4  11   5       13.79       16.04      0.91 o 
  -3  11   5        2.04        2.15      0.54 o 
  -2  11   5       30.37       26.83      1.18 o 
  -1  11   5        5.44        6.24      0.68 o 
   0  11   5       25.95       26.38      0.92 o 
   1  11   5        2.07        3.24      0.65 o 
   2  11   5      115.06      106.03      2.61 o 
   3  11   5        4.97        5.88      0.66 o 
   4  11   5        3.53        4.93      0.63 o 
   5  11   5        1.51        2.35      0.64 o 
   6  11   5       20.03       21.27      1.28 o 
   7  11   5        0.27       -0.09      0.56 o 
  -7  12   5        1.80        1.48      0.73 o 
  -6  12   5        1.55        1.41      0.61 o 
  -5  12   5       24.52       21.50      1.25 o 
  -4  12   5       29.14       30.07      1.38 o 
  -3  12   5        0.67        0.53      0.46 o 
  -2  12   5       49.84       47.80      1.44 o 
  -1  12   5        2.09        0.60      0.45 o 
   0  12   5       34.73       33.06      1.38 o 
   1  12   5        1.65        2.15      0.68 o 
   2  12   5       39.78       39.42      1.42 o 
   3  12   5        7.16        9.16      0.83 o 
   4  12   5       63.67       63.30      1.72 o 
   5  12   5        7.11        8.97      0.98 o 
   6  12   5       70.05       76.43      2.36 o 
   7  12   5        5.68        5.79      0.90 o 
  -7  13   5        0.07       -0.56      0.56 o 
  -6  13   5       25.76       25.91      1.42 o 
  -5  13   5       70.13       64.97      3.01 o 
  -4  13   5        3.63        3.17      0.67 o 
  -3  13   5       24.04       25.69      1.49 o 
  -2  13   5       31.44       28.32      1.13 o 
  -1  13   5        1.23        1.13      0.47 o 
   0  13   5        0.08        0.23      0.36 o 
   1  13   5       70.60       71.75      2.08 o 
   2  13   5       26.61       24.90      1.09 o 
   3  13   5       33.56       33.26      1.23 o 
   4  13   5        0.09        0.04      0.57 o 
   5  13   5        1.08        0.98      0.56 o 
   6  13   5       37.82       33.09      1.57 o 
  -7  14   5        3.05        4.53      1.03 o 
  -6  14   5       16.20       11.84      1.42 o 
  -5  14   5        0.03        0.68      0.56 o 
  -4  14   5        6.37        7.02      0.88 o 
  -3  14   5        5.94        7.03      0.74 o 
  -2  14   5        0.10        0.34      0.41 o 
  -1  14   5       25.73       23.59      1.04 o 
   0  14   5       15.90       13.53      0.86 o 
   1  14   5       58.33       58.40      1.62 o 
   2  14   5       24.39       26.56      1.61 o 
   3  14   5       42.45       42.71      1.96 o 
   4  14   5        0.06        0.47      0.70 o 
   5  14   5        3.54        4.54      0.76 o 
   6  14   5        0.11        0.56      0.58 o 
  -6  15   5       14.17       16.33      1.63 o 
  -5  15   5       75.26       73.78      2.34 o 
  -4  15   5       26.11       26.98      1.39 o 
  -3  15   5       14.00       13.20      0.90 o 
  -2  15   5        0.45       -0.46      0.46 o 
  -1  15   5       16.03       19.82      1.00 o 
   0  15   5       16.21       16.71      0.90 o 
   1  15   5       15.88       14.55      0.91 o 
   2  15   5       88.22       95.81      2.23 o 
   3  15   5       28.07       26.51      1.17 o 
   4  15   5       21.24       18.44      1.20 o 
   5  15   5        6.99        8.33      1.15 o 
  -6  16   5        2.86        2.75      1.21 o 
  -5  16   5        7.41        7.98      1.20 o 
  -4  16   5        0.35        1.64      0.62 o 
  -3  16   5        0.07        0.43      0.46 o 
  -2  16   5       48.76       44.04      1.46 o 
  -1  16   5        0.83        0.49      0.46 o 
   0  16   5        0.81        0.34      0.50 o 
   1  16   5       23.11       23.05      1.08 o 
   2  16   5       32.66       37.51      1.38 o 
   3  16   5        0.23        0.17      0.48 o 
   4  16   5        2.27        2.87      0.73 o 
   5  16   5        1.60        2.77      0.78 o 
  -5  17   5       14.62       14.26      1.54 o 
  -4  17   5      106.97      103.99      2.86 o 
  -3  17   5        3.20        3.62      0.99 o 
  -2  17   5        4.59        4.81      0.71 o 
  -1  17   5        4.09        5.13      0.69 o 
   0  17   5        7.31        5.95      0.94 o 
   1  17   5       20.54       19.62      1.39 o 
   2  17   5        0.76        0.88      0.82 o 
   3  17   5        2.95        4.13      0.68 o 
   4  17   5        4.64        4.74      0.85 o 
   5  17   5        0.24        0.87      0.59 o 
  -5  18   5        7.63        9.52      1.31 o 
  -4  18   5        0.19       -0.44      0.51 o 
  -3  18   5        0.68        1.96      0.64 o 
  -2  18   5        2.72        2.32      0.82 o 
  -1  18   5        0.62       -0.06      0.71 o 
   0  18   5        1.31        1.61      0.79 o 
   1  18   5        2.03        0.96      0.61 o 
   2  18   5       13.00       15.76      1.63 o 
   3  18   5        0.76        2.39      0.65 o 
   4  18   5        0.05        0.91      0.57 o 
  -4  19   5        0.15        0.13      0.65 o 
  -3  19   5       10.41       13.14      1.13 o 
  -2  19   5        3.49        3.88      0.95 o 
  -1  19   5        2.20        2.82      0.70 o 
   0  19   5        1.13        1.80      0.65 o 
   1  19   5       46.23       48.59      1.85 o 
   2  19   5       52.85       59.41      2.06 o 
   3  19   5        7.02        7.40      0.97 o 
  -3  20   5        1.35        2.25      0.69 o 
  -2  20   5        1.12        2.42      0.62 o 
  -1  20   5        0.61        1.36      0.59 o 
   0  20   5        0.30        0.42      0.75 o 
   1  20   5       50.40       54.19      1.98 o 
   2  20   5        1.73        1.80      0.78 o 
  -2  21   5        0.13        0.15      0.59 o 
  -1  21   5        8.82        7.39      0.96 o 
   0  21   5        1.27        1.23      0.61 o 
   1  21   5        5.32        6.85      0.92 o 
  -8   0   6        0.12        0.59      1.29 o 
  -7   0   6       21.59       20.67      1.88 o 
  -6   0   6        0.02        0.64      0.65 o 
  -5   0   6        4.20        3.44      0.69 o 
  -4   0   6      407.85      407.32      7.42 o 
  -3   0   6      293.70      298.88      5.75 o 
  -2   0   6      130.72      129.78      3.12 o 
  -1   0   6      124.65      123.78      2.99 o 
   0   0   6       49.73       59.84      3.65 o 
   1   0   6        0.01        1.25      0.58 o 
   2   0   6       11.59       11.97      1.04 o 
   3   0   6      244.75      214.87     16.35 o 
   4   0   6      168.30      160.03      4.51 o 
   5   0   6       33.43       35.18      1.61 o 
   6   0   6        1.20        2.12      0.92 o 
   7   0   6        0.94        1.18      1.41 o 
  -8   1   6        1.63        0.29      0.83 o 
  -7   1   6        0.01        0.38      0.96 o 
  -6   1   6       22.39       20.32      1.11 o 
  -5   1   6        1.91        3.19      0.53 o 
  -4   1   6      163.33      153.67      2.50 o 
  -3   1   6      479.65      448.67      5.64 o 
  -2   1   6      236.95      251.61      3.58 o 
  -1   1   6       11.12       12.12      0.69 o 
   0   1   6      116.69      121.97      2.09 o 
   1   1   6       18.72       14.52      0.74 o 
   2   1   6        0.72        1.83      0.47 o 
   3   1   6       51.35       45.80      2.20 o 
   4   1   6        0.07        0.51      0.60 o 
   5   1   6       68.86       69.30      1.61 o 
   6   1   6       11.82       12.15      1.29 o 
   7   1   6        0.04        0.50      0.67 o 
  -8   2   6        8.58       16.55      1.84 o 
  -7   2   6       36.66       32.63      1.73 o 
  -6   2   6        0.55        0.76      0.42 o 
  -5   2   6        0.02        0.40      0.57 o 
  -4   2   6       13.44       15.32      0.79 o 
  -3   2   6       67.39       73.76      1.58 o 
  -2   2   6       68.43       77.51      1.59 o 
  -1   2   6      102.15       81.36      1.63 o 
   0   2   6       34.14       34.81      1.04 o 
   1   2   6        2.63        4.29      0.54 o 
   2   2   6        1.10        0.75      0.41 o 
   3   2   6       92.40       92.32      2.55 o 
   4   2   6       58.90       58.30      1.98 o 
   5   2   6        2.00        4.39      0.63 o 
   6   2   6        6.82        5.71      0.71 o 
   7   2   6        3.17        3.59      0.86 o 
  -8   3   6        1.45        0.76      0.83 o 
  -7   3   6        0.30       -0.29      1.48 o 
  -6   3   6       82.16       77.18      1.89 o 
  -5   3   6       30.87       30.12      1.14 o 
  -4   3   6      203.64      211.96      3.54 o 
  -3   3   6      328.10      351.85      4.64 o 
  -2   3   6       28.33       25.96      0.92 o 
  -1   3   6        3.43        5.10      0.55 o 
   0   3   6       33.18       32.68      1.14 o 
   1   3   6       10.93        9.18      0.66 o 
   2   3   6       12.68       15.31      0.79 o 
   3   3   6       40.63       37.62      1.14 o 
   4   3   6        0.11        0.20      0.44 o 
   5   3   6       30.06       24.10      1.10 o 
   6   3   6        0.03        0.14      0.47 o 
   7   3   6        0.36        0.66      0.59 o 
  -8   4   6        0.18        1.57      0.95 o 
  -7   4   6        2.39        2.68      0.80 o 
  -6   4   6       12.43       15.36      0.90 o 
  -5   4   6       84.00       81.66      1.93 o 
  -4   4   6       18.97       16.58      0.94 o 
  -3   4   6       43.19       41.96      1.25 o 
  -2   4   6      260.97      229.45      3.30 o 
  -1   4   6        0.69        0.62      0.42 o 
   0   4   6       15.02       15.27      0.76 o 
   1   4   6       38.69       41.69      1.16 o 
   2   4   6        0.37        0.36      0.41 o 
   3   4   6        0.49       -0.13      0.39 o 
   4   4   6      246.14      256.23      6.50 o 
   5   4   6       55.32       53.47      1.59 o 
   6   4   6        0.15        1.52      0.53 o 
   7   4   6        0.01        0.31      0.57 o 
  -8   5   6        0.85       -0.04      0.56 o 
  -7   5   6        3.13        2.73      0.68 o 
  -6   5   6        1.90        1.98      0.60 o 
  -5   5   6       16.59        9.97      0.81 o 
  -4   5   6      190.09      196.78      3.38 o 
  -3   5   6       85.90       81.32      2.14 o 
  -2   5   6      127.91      120.72      2.10 o 
  -1   5   6        4.31        3.99      0.50 o 
   0   5   6        3.50        6.19      0.67 o 
   1   5   6        8.97        9.53      0.71 o 
   2   5   6       84.08       72.61      2.08 o 
   3   5   6        0.05       -0.34      0.41 o 
   4   5   6       29.61       26.90      1.14 o 
   5   5   6       41.62       41.71      1.43 o 
   6   5   6        4.75        5.28      0.79 o 
   7   5   6        0.16        0.73      0.56 o 
  -8   6   6        1.81        2.47      0.79 o 
  -7   6   6        1.15        1.73      0.60 o 
  -6   6   6       10.03        8.40      0.89 o 
  -5   6   6       31.96       26.99      1.65 o 
  -4   6   6     1186.76     1239.40     15.41 o 
  -3   6   6      112.42       93.39      3.26 o 
  -2   6   6       37.16       35.00      1.06 o 
  -1   6   6       45.61       46.88      1.21 o 
   0   6   6       67.79       63.85      1.44 o 
   1   6   6        0.02        0.27      0.40 o 
   2   6   6      134.32      126.15      2.41 o 
   3   6   6       10.40        7.35      0.64 o 
   4   6   6       77.07       72.22      1.83 o 
   5   6   6        3.98        5.31      0.68 o 
   6   6   6       23.92       24.18      1.30 o 
   7   6   6        1.31        2.20      0.66 o 
  -8   7   6       10.54       11.02      1.12 o 
  -7   7   6        0.16       -0.20      0.54 o 
  -6   7   6       15.84       18.32      1.17 o 
  -5   7   6       63.00       57.19      1.63 o 
  -4   7   6       60.63       55.23      2.04 o 
  -3   7   6       17.64       15.83      0.93 o 
  -2   7   6      544.73      521.07     14.51 o 
  -1   7   6       36.23       32.61      1.03 o 
   0   7   6        0.65        0.24      0.39 o 
   1   7   6       10.67        9.28      0.69 o 
   2   7   6       34.58       31.70      1.05 o 
   3   7   6        0.26       -0.18      0.44 o 
   4   7   6        4.88        4.88      0.68 o 
   5   7   6        1.99        2.69      0.57 o 
   6   7   6       27.06       29.56      1.46 o 
   7   7   6        0.74        1.23      0.80 o 
  -7   8   6        4.61        5.64      0.82 o 
  -6   8   6        0.35        0.62      0.58 o 
  -5   8   6        0.28       -0.44      0.45 o 
  -4   8   6      170.25      176.06      3.57 o 
  -3   8   6       29.53       26.94      1.41 o 
  -2   8   6      218.94      225.38      3.73 o 
  -1   8   6       17.46       19.24      1.02 o 
   0   8   6       10.50       11.25      1.07 o 
   1   8   6       61.18       60.00      1.43 o 
   2   8   6       43.44       40.25      1.18 o 
   3   8   6       26.11       29.16      1.16 o 
   4   8   6       64.45       61.34      1.71 o 
   5   8   6       26.65       27.80      1.27 o 
   6   8   6        0.42        0.31      0.54 o 
   7   8   6       10.09       10.82      1.12 o 
  -7   9   6        6.30        6.28      0.85 o 
  -6   9   6        0.07        0.11      0.58 o 
  -5   9   6       66.50       59.13      1.98 o 
  -4   9   6      144.63      143.23      3.18 o 
  -3   9   6       18.93       18.13      0.95 o 
  -2   9   6      104.84      109.02      2.32 o 
  -1   9   6       81.85       80.00      1.68 o 
   0   9   6       14.34       15.08      0.76 o 
   1   9   6        5.43        3.86      0.52 o 
   2   9   6       21.60       20.32      1.00 o 
   3   9   6        2.51        2.43      0.58 o 
   4   9   6        4.19        4.60      0.68 o 
   5   9   6        1.54        0.60      0.65 o 
   6   9   6        1.67        2.49      0.75 o 
  -7  10   6        0.41       -0.43      0.49 o 
  -6  10   6       36.92       39.63      1.69 o 
  -5  10   6      108.51      116.37      4.50 o 
  -4  10   6       37.22       41.71      1.42 o 
  -3  10   6       12.56       10.81      0.88 o 
  -2  10   6       63.26       61.31      1.69 o 
  -1  10   6        3.05        2.14      0.55 o 
   0  10   6        2.44        2.64      0.50 o 
   1  10   6      108.39      103.12      2.23 o 
   2  10   6       13.15       14.73      0.90 o 
   3  10   6       12.58       15.59      1.02 o 
   4  10   6       29.23       27.38      1.56 o 
   5  10   6        0.21        0.82      0.56 o 
   6  10   6       10.77        9.89      1.07 o 
  -7  11   6        3.19        2.89      0.73 o 
  -6  11   6        4.56        6.14      0.91 o 
  -5  11   6      223.61      223.91      4.57 o 
  -4  11   6       48.04       47.54      1.54 o 
  -3  11   6       67.15       63.24      1.75 o 
  -2  11   6      311.10      286.54      8.04 o 
  -1  11   6       23.93       27.28      1.12 o 
   0  11   6        0.49        0.04      0.36 o 
   1  11   6        0.01       -0.31      0.34 o 
   2  11   6       51.87       43.04      1.42 o 
   3  11   6        9.25        9.97      0.85 o 
   4  11   6        1.89        2.15      0.54 o 
   5  11   6       23.59       25.31      1.91 o 
   6  11   6       40.81       46.46      1.85 o 
  -6  12   6        1.09        2.15      0.69 o 
  -5  12   6       51.52       53.83      1.99 o 
  -4  12   6       51.08       54.50      1.66 o 
  -3  12   6       35.47       33.05      1.27 o 
  -2  12   6      102.03      100.41      2.29 o 
  -1  12   6       97.10       91.03      2.11 o 
   0  12   6       18.87       18.52      0.85 o 
   1  12   6        2.94        2.51      0.53 o 
   2  12   6        3.56        4.36      0.64 o 
   3  12   6        0.05       -0.08      0.44 o 
   4  12   6        3.79        6.01      0.74 o 
   5  12   6       14.55       17.23      1.26 o 
   6  12   6        0.07        1.34      0.70 o 
  -6  13   6       16.50       23.07      1.38 o 
  -5  13   6        0.30        1.62      0.64 o 
  -4  13   6        3.20        3.60      0.72 o 
  -3  13   6        4.93        3.82      0.64 o 
  -2  13   6        1.05        0.91      0.56 o 
  -1  13   6       11.31       11.96      1.07 o 
   0  13   6        1.04        1.62      0.49 o 
   1  13   6       19.69       20.14      1.01 o 
   2  13   6       14.74       15.30      0.95 o 
   3  13   6       19.14       18.07      0.99 o 
   4  13   6        8.63       10.63      1.10 o 
   5  13   6        5.65        5.84      0.97 o 
  -6  14   6        2.34        2.86      0.92 o 
  -5  14   6       15.52       16.96      1.22 o 
  -4  14   6        0.07        0.09      0.53 o 
  -3  14   6        8.30        9.37      0.88 o 
  -2  14   6        6.54        7.44      0.79 o 
  -1  14   6        0.02       -0.11      0.43 o 
   0  14   6       10.14       10.96      0.88 o 
   1  14   6        0.34        0.78      0.47 o 
   2  14   6       38.02       38.42      1.39 o 
   3  14   6        3.28        4.20      0.65 o 
   4  14   6        7.16       10.38      1.13 o 
   5  14   6        1.19        1.55      0.73 o 
  -5  15   6       35.12       38.14      1.71 o 
  -4  15   6        1.28        1.44      0.58 o 
  -3  15   6       10.46        9.34      1.02 o 
  -2  15   6       48.40       55.12      2.52 o 
  -1  15   6       41.79       38.51      1.41 o 
   0  15   6       30.20       31.54      1.50 o 
   1  15   6       37.94       37.03      1.58 o 
   2  15   6        2.16        1.81      0.56 o 
   3  15   6        4.78        5.20      0.73 o 
   4  15   6        0.81       -0.08      0.59 o 
  -5  16   6        0.18        0.39      0.80 o 
  -4  16   6       25.96       27.70      1.47 o 
  -3  16   6        2.42        3.53      0.62 o 
  -2  16   6        4.95        4.11      0.67 o 
  -1  16   6       58.21       58.54      2.30 o 
   0  16   6        0.05        0.01      0.63 o 
   1  16   6        0.27        0.43      0.52 o 
   2  16   6        3.19        4.14      0.73 o 
   3  16   6        2.21        1.94      0.56 o 
   4  16   6       14.36       13.78      1.20 o 
  -4  17   6        4.87        3.59      0.78 o 
  -3  17   6        2.34        2.62      0.63 o 
  -2  17   6        0.55        1.20      0.52 o 
  -1  17   6       17.63       18.98      1.21 o 
   0  17   6        8.56       11.22      1.88 o 
   1  17   6        0.00        0.38      0.55 o 
   2  17   6       16.19       15.21      1.16 o 
   3  17   6        2.64        4.27      0.74 o 
  -3  18   6       31.65       36.24      1.69 o 
  -2  18   6        4.22        5.69      0.76 o 
  -1  18   6        9.81       12.14      1.12 o 
   0  18   6        6.09        6.19      0.93 o 
   1  18   6        3.72        5.10      0.92 o 
   2  18   6        0.22        0.74      0.51 o 
  -2  19   6        1.34        1.08      1.09 o 
  -1  19   6       22.13       23.81      1.40 o 
   0  19   6        1.49        3.28      1.22 o 
   1  19   6        7.69        8.77      1.03 o 
  -7   1   7        3.70        3.63      0.88 o 
  -6   1   7       17.79       20.94      1.26 o 
  -5   1   7       24.71       22.67      1.21 o 
  -4   1   7       55.29       52.81      1.55 o 
  -3   1   7      191.82      174.14      2.93 o 
  -2   1   7       44.94       39.34      1.19 o 
  -1   1   7       15.03       12.65      0.79 o 
   0   1   7        9.58       11.97      0.79 o 
   1   1   7       41.07       30.34      1.05 o 
   2   1   7        0.26        0.29      0.40 o 
   3   1   7        8.89       10.59      0.79 o 
   4   1   7        3.98        4.19      0.59 o 
   5   1   7        0.04        0.42      0.46 o 
   6   1   7        1.55        2.00      0.68 o 
  -7   2   7        0.89        0.56      0.64 o 
  -6   2   7       11.47        9.46      1.04 o 
  -5   2   7        0.05        0.11      0.45 o 
  -4   2   7       84.77       84.51      2.03 o 
  -3   2   7       36.33       38.87      1.19 o 
  -2   2   7       39.03       40.59      1.20 o 
  -1   2   7       31.41       27.58      1.01 o 
   0   2   7      162.77      152.77      2.56 o 
   1   2   7       10.74        6.86      0.66 o 
   2   2   7        0.21        0.15      0.41 o 
   3   2   7        3.50        3.22      0.53 o 
   4   2   7        2.03        1.88      0.46 o 
   5   2   7        3.64        3.76      0.64 o 
   6   2   7        1.65        3.34      0.65 o 
  -7   3   7        1.27        1.40      0.69 o 
  -6   3   7        0.06        0.26      0.47 o 
  -5   3   7        0.74        1.13      0.48 o 
  -4   3   7       41.86       40.78      1.37 o 
  -3   3   7      184.38      183.16      3.22 o 
  -2   3   7       91.86       98.49      2.14 o 
  -1   3   7        2.09        1.92      0.49 o 
   0   3   7       16.52       14.02      0.80 o 
   1   3   7        5.92        4.61      0.58 o 
   2   3   7        3.52        2.69      0.49 o 
   3   3   7        0.96        1.17      0.46 o 
   4   3   7        2.76        1.69      0.48 o 
   5   3   7       12.26       10.79      0.88 o 
   6   3   7        1.03        1.02      0.51 o 
  -7   4   7        0.10        0.00      0.59 o 
  -6   4   7        5.03        6.04      0.70 o 
  -5   4   7        3.68        6.30      0.74 o 
  -4   4   7        0.23       -0.23      0.44 o 
  -3   4   7       16.40       16.73      0.94 o 
  -2   4   7       18.49       16.28      0.98 o 
  -1   4   7        0.93        0.10      0.38 o 
   0   4   7       33.26       33.00      1.25 o 
   1   4   7        0.07        0.23      0.42 o 
   2   4   7       39.44       36.78      1.16 o 
   3   4   7        2.73        2.74      0.52 o 
   4   4   7       11.52       10.33      0.88 o 
   5   4   7        9.09        7.93      0.81 o 
   6   4   7        0.54        0.34      0.56 o 
  -7   5   7        0.90        0.68      0.70 o 
  -6   5   7        2.63        2.84      0.64 o 
  -5   5   7       29.87       29.71      1.23 o 
  -4   5   7       30.25       29.17      1.20 o 
  -3   5   7        2.52        2.54      0.56 o 
  -2   5   7      148.23      139.21      3.70 o 
  -1   5   7        0.45        0.88      0.41 o 
   0   5   7        2.12        1.69      0.46 o 
   1   5   7        2.05        2.59      0.50 o 
   2   5   7       17.86       15.42      1.33 o 
   3   5   7        2.25        2.07      0.47 o 
   4   5   7        4.72        7.26      0.82 o 
   5   5   7        0.56        0.52      0.49 o 
   6   5   7       11.32       11.61      1.45 o 
  -7   6   7        9.61       11.14      1.25 o 
  -6   6   7        1.13        1.39      0.64 o 
  -5   6   7        5.28        5.67      0.71 o 
  -4   6   7        4.42        4.96      0.70 o 
  -3   6   7       14.95       15.71      0.96 o 
  -2   6   7       27.86       26.45      1.13 o 
  -1   6   7       83.03       82.26      1.92 o 
   0   6   7       25.54       22.30      0.93 o 
   1   6   7        7.81        9.70      0.73 o 
   2   6   7        7.36        9.08      0.93 o 
   3   6   7        4.61        4.74      0.90 o 
   4   6   7        4.92        5.93      0.76 o 
   5   6   7        6.68        6.76      0.79 o 
   6   6   7        8.09        8.79      1.48 o 
  -7   7   7        8.96        7.56      1.15 o 
  -6   7   7        2.93        3.95      0.71 o 
  -5   7   7       27.02       27.67      1.19 o 
  -4   7   7      169.91      176.62      3.31 o 
  -3   7   7      283.88      292.93      6.77 o 
  -2   7   7       95.73       89.61      3.88 o 
  -1   7   7       42.06       42.31      1.24 o 
   0   7   7        0.17        0.13      0.41 o 
   1   7   7       17.70       13.84      0.86 o 
   2   7   7        2.85        2.17      0.49 o 
   3   7   7        4.33        4.31      0.64 o 
   4   7   7       10.67       11.62      0.95 o 
   5   7   7       17.01       13.41      1.07 o 
   6   7   7        0.75        1.38      0.60 o 
  -7   8   7        1.72        1.76      1.18 o 
  -6   8   7        7.42        7.44      0.92 o 
  -5   8   7       14.32       16.21      1.59 o 
  -4   8   7        4.59        5.05      0.73 o 
  -3   8   7        7.26        7.05      0.78 o 
  -2   8   7       15.07       17.69      0.99 o 
  -1   8   7       81.15       77.22      2.46 o 
   0   8   7       28.10       30.65      1.06 o 
   1   8   7       16.41       15.21      0.81 o 
   2   8   7        0.00        0.35      0.47 o 
   3   8   7        7.15        5.89      0.78 o 
   4   8   7        0.22        1.22      0.75 o 
   5   8   7       11.14       11.76      1.19 o 
   6   8   7        3.02        5.41      1.53 o 
  -6   9   7        0.48        0.83      0.58 o 
  -5   9   7        7.71        9.85      1.05 o 
  -4   9   7       14.88       10.97      0.92 o 
  -3   9   7        6.00        4.70      0.68 o 
  -2   9   7       61.17       66.37      2.04 o 
  -1   9   7       12.98       12.21      0.92 o 
   0   9   7        0.06        0.21      0.41 o 
   1   9   7       23.78       23.77      0.98 o 
   2   9   7        0.03        0.56      0.49 o 
   3   9   7       40.93       38.45      1.41 o 
   4   9   7        0.13        0.67      0.53 o 
   5   9   7        0.70        1.33      0.63 o 
  -6  10   7       18.88       24.21      1.40 o 
  -5  10   7        0.18        0.19      0.54 o 
  -4  10   7       38.85       38.05      1.42 o 
  -3  10   7       13.37       14.28      0.97 o 
  -2  10   7        0.52       -0.44      0.44 o 
  -1  10   7      225.91      225.99      3.93 o 
   0  10   7        0.31        0.59      0.39 o 
   1  10   7        6.03        7.14      0.67 o 
   2  10   7        0.19        0.43      0.47 o 
   3  10   7        0.45        0.68      0.50 o 
   4  10   7        0.94        1.31      0.80 o 
   5  10   7       11.87       11.59      1.11 o 
  -6  11   7       25.45       25.52      1.44 o 
  -5  11   7       10.28       14.71      1.22 o 
  -4  11   7       19.55       21.13      1.31 o 
  -3  11   7       12.16       14.03      1.74 o 
  -2  11   7        6.95        6.16      0.75 o 
  -1  11   7       45.03       45.04      1.53 o 
   0  11   7        0.14       -0.12      0.49 o 
   1  11   7        4.88        5.85      0.71 o 
   2  11   7        4.07        5.27      0.73 o 
   3  11   7        0.02       -0.27      0.43 o 
   4  11   7        0.14        0.11      0.49 o 
   5  11   7        1.09        2.25      0.63 o 
  -5  12   7        4.27        6.30      1.26 o 
  -4  12   7       62.19       64.25      1.88 o 
  -3  12   7       12.17       12.86      0.98 o 
  -2  12   7        7.91        9.19      1.24 o 
  -1  12   7        3.11        2.85      0.59 o 
   0  12   7        0.27       -0.44      0.44 o 
   1  12   7        1.24        0.85      0.48 o 
   2  12   7        3.95        6.40      0.90 o 
   3  12   7        0.04        0.25      0.47 o 
   4  12   7        1.14        2.17      0.59 o 
  -5  13   7        0.25        0.70      0.56 o 
  -4  13   7        5.58        6.86      0.98 o 
  -3  13   7       13.32       16.43      1.01 o 
  -2  13   7       32.81       35.38      1.40 o 
  -1  13   7       11.61       14.45      0.98 o 
   0  13   7        4.65        5.07      0.81 o 
   1  13   7        4.59        4.56      0.77 o 
   2  13   7        2.64        2.09      0.54 o 
   3  13   7        5.03        6.97      0.79 o 
   4  13   7        0.15        0.49      0.58 o 
  -4  14   7        0.01        0.22      0.79 o 
  -3  14   7        0.06        0.17      0.49 o 
  -2  14   7        9.07       10.40      0.95 o 
  -1  14   7      113.29      114.80      2.63 o 
   0  14   7        2.58        3.49      0.88 o 
   1  14   7        9.53        8.91      0.99 o 
   2  14   7        0.66       -0.15      0.44 o 
   3  14   7        0.24        0.41      0.44 o 
  -4  15   7        0.03       -0.37      0.51 o 
  -3  15   7        3.41        4.75      0.71 o 
  -2  15   7       31.98       35.29      1.41 o 
  -1  15   7       13.68       14.70      1.04 o 
   0  15   7       11.77       13.07      1.17 o 
   1  15   7        5.03        6.42      0.88 o 
   2  15   7        2.25        3.68      0.76 o 
   3  15   7        2.61        2.77      0.61 o 
  -3  16   7        1.64        1.66      0.57 o 
  -2  16   7        3.36        6.63      0.83 o 
  -1  16   7        0.33        0.31      0.56 o 
   0  16   7       14.48       12.53      1.19 o 
   1  16   7        0.01        0.33      0.51 o 
   2  16   7        0.02        0.33      0.49 o 
  -2  17   7        7.20        7.65      0.86 o 
  -1  17   7       19.88       22.05      1.34 o 
   0  17   7        2.79        3.85      0.77 o 
   1  17   7        0.05        1.16      0.57 o 
  -6   0   8       46.62       55.27      2.80 o 
  -5   0   8       10.43        8.88      1.36 o 
  -4   0   8        3.06        2.74      0.96 o 
  -3   0   8        0.39        0.56      0.64 o 
  -2   0   8       15.54       15.00      1.17 o 
  -1   0   8        9.91       12.84      1.14 o 
   0   0   8       15.70       14.95      1.22 o 
   1   0   8        8.20        9.46      1.13 o 
   2   0   8        1.53        0.65      0.68 o 
   3   0   8        9.10       10.28      1.17 o 
   4   0   8       20.12       20.66      2.13 o 
   5   0   8        0.05        0.24      0.83 o 
  -6   1   8        2.41        4.63      0.71 o 
  -5   1   8        5.72        3.42      0.72 o 
  -4   1   8        0.13        0.72      0.45 o 
  -3   1   8        2.04        1.25      0.50 o 
  -2   1   8        9.13        7.52      0.77 o 
  -1   1   8        4.13        2.08      0.53 o 
   0   1   8        0.00        0.31      0.44 o 
   1   1   8       31.78       26.21      1.05 o 
   2   1   8        0.01        0.62      0.43 o 
   3   1   8        0.33        0.65      0.46 o 
   4   1   8        1.36        3.12      0.58 o 
   5   1   8        0.35        1.20      0.53 o 
  -6   2   8        4.51        3.71      0.73 o 
  -5   2   8        5.16        3.96      0.68 o 
  -4   2   8        4.15        4.95      0.69 o 
  -3   2   8        4.79        6.30      0.74 o 
  -2   2   8        0.07       -0.03      0.40 o 
  -1   2   8        9.28       10.04      1.21 o 
   0   2   8       13.29       14.58      1.15 o 
   1   2   8        5.56        5.60      0.65 o 
   2   2   8        8.16        7.37      0.71 o 
   3   2   8        1.00        0.83      0.48 o 
   4   2   8        5.30        9.12      0.87 o 
   5   2   8        1.83        3.69      0.87 o 
  -6   3   8        0.74        1.30      0.59 o 
  -5   3   8        8.56        9.57      1.03 o 
  -4   3   8        8.18        5.87      0.73 o 
  -3   3   8        2.69        3.44      0.63 o 
  -2   3   8        0.04       -0.15      0.41 o 
  -1   3   8       23.27       23.68      1.10 o 
   0   3   8        2.55        2.07      0.65 o 
   1   3   8       14.07       12.32      0.84 o 
   2   3   8        8.75        7.75      0.71 o 
   3   3   8        0.13       -0.36      0.41 o 
   4   3   8        7.33        8.89      0.88 o 
   5   3   8        0.21        0.14      0.53 o 
  -6   4   8        0.78        0.06      0.51 o 
  -5   4   8        1.58        1.66      0.53 o 
  -4   4   8       25.92       29.55      1.27 o 
  -3   4   8       27.58       28.30      1.23 o 
  -2   4   8        0.11       -0.46      0.46 o 
  -1   4   8        0.00       -0.26      0.39 o 
   0   4   8       33.98       32.83      1.15 o 
   1   4   8       55.89       52.42      1.47 o 
   2   4   8        0.86       -0.19      0.46 o 
   3   4   8        4.77        5.92      0.67 o 
   4   4   8        1.68        1.73      0.60 o 
   5   4   8        5.14        8.18      0.85 o 
  -6   5   8        0.24       -0.16      0.57 o 
  -5   5   8        7.32       11.65      1.04 o 
  -4   5   8        4.81        3.78      0.64 o 
  -3   5   8       35.54       32.14      1.66 o 
  -2   5   8       73.48       78.25      2.04 o 
  -1   5   8       11.21       13.26      0.85 o 
   0   5   8        6.75        8.14      0.74 o 
   1   5   8       31.65       29.75      1.12 o 
   2   5   8        1.62        1.66      0.49 o 
   3   5   8        5.40        6.09      0.75 o 
   4   5   8        1.77        0.92      0.50 o 
   5   5   8        0.33        1.50      0.57 o 
  -6   6   8        4.49        5.28      1.04 o 
  -5   6   8        5.35        7.99      0.83 o 
  -4   6   8        0.18        0.36      0.48 o 
  -3   6   8       41.06       41.05      2.08 o 
  -2   6   8       19.85       20.44      1.74 o 
  -1   6   8       44.75       47.07      1.48 o 
   0   6   8        0.42       -0.11      0.44 o 
   1   6   8        5.07        6.33      0.70 o 
   2   6   8        0.60        0.58      0.45 o 
   3   6   8        5.92        5.74      0.99 o 
   4   6   8        0.70        0.59      0.50 o 
  -5   7   8        2.08        1.53      0.54 o 
  -4   7   8        0.22        0.25      0.65 o 
  -3   7   8        1.19        0.58      0.51 o 
  -2   7   8        0.04        0.15      0.47 o 
  -1   7   8        0.10       -0.14      0.45 o 
   0   7   8        3.39        2.90      0.55 o 
   1   7   8        6.91        9.47      0.76 o 
   2   7   8        0.32        0.07      0.48 o 
   3   7   8        1.62        4.04      0.68 o 
   4   7   8        0.01        1.33      0.52 o 
  -5   8   8        0.32        0.26      0.51 o 
  -4   8   8        5.88        6.80      0.81 o 
  -3   8   8       77.64       75.84      2.07 o 
  -2   8   8       17.88       17.60      1.05 o 
  -1   8   8        4.64        5.42      0.83 o 
   0   8   8       31.19       28.05      1.10 o 
   1   8   8        8.29        9.52      0.79 o 
   2   8   8        7.42        6.75      0.80 o 
   3   8   8       14.80       17.99      1.06 o 
   4   8   8        3.08        6.46      0.80 o 
  -5   9   8        0.41        1.11      0.61 o 
  -4   9   8       17.75       19.79      1.10 o 
  -3   9   8        8.58        9.04      0.90 o 
  -2   9   8       71.78       67.14      1.93 o 
  -1   9   8        1.71        1.31      0.55 o 
   0   9   8        8.75       10.21      0.90 o 
   1   9   8        6.55        8.03      0.82 o 
   2   9   8        3.65        4.42      0.65 o 
   3   9   8        2.33        2.54      0.68 o 
   4   9   8        0.18        0.63      0.54 o 
  -5  10   8        0.38        0.58      0.61 o 
  -4  10   8       20.25       23.40      1.19 o 
  -3  10   8       20.54       24.01      1.18 o 
  -2  10   8        0.02       -0.20      0.49 o 
  -1  10   8       17.37       20.20      1.09 o 
   0  10   8        5.08        5.28      0.79 o 
   1  10   8        1.84        2.07      0.56 o 
   2  10   8       24.09       25.43      1.26 o 
   3  10   8        0.00       -0.05      0.48 o 
  -4  11   8       18.37       22.80      1.20 o 
  -3  11   8        1.94        1.60      0.62 o 
  -2  11   8       26.20       25.50      1.23 o 
  -1  11   8        1.00        0.81      0.52 o 
   0  11   8        0.00        0.84      0.52 o 
   1  11   8        9.94        9.13      1.06 o 
   2  11   8        0.12        1.24      0.51 o 
   3  11   8        0.00       -0.08      0.47 o 
  -4  12   8        3.52        2.68      0.64 o 
  -3  12   8        2.07        2.06      0.57 o 
  -2  12   8        4.74        5.82      0.77 o 
  -1  12   8        7.19        6.02      0.78 o 
   0  12   8        8.47        8.65      0.99 o 
   1  12   8        6.44        9.22      1.52 o 
   2  12   8        2.92        3.81      0.64 o 
  -3  13   8        2.48        2.90      0.60 o 
  -2  13   8        0.02        0.25      0.50 o 
  -1  13   8        3.64        3.92      0.76 o 
   0  13   8        9.42       11.20      1.14 o 
   1  13   8        0.12       -0.61      0.61 o 
   2  13   8        0.07        0.71      0.55 o 
  -2  14   8        9.69       13.32      1.04 o 
  -1  14   8        0.53        0.53      0.54 o 
   0  14   8        2.34        3.62      0.74 o 
   1  14   8        0.40        1.47      0.58 o 
  -4   1   9       12.56       11.83      1.13 o 
  -3   1   9        1.18        0.81      0.53 o 
  -2   1   9        2.16        3.11      0.54 o 
  -1   1   9        2.76        3.89      0.60 o 
   0   1   9       11.92       12.24      1.30 o 
   1   1   9        0.39        0.14      0.46 o 
   2   1   9        0.71        0.81      0.49 o 
   3   1   9        1.01        1.66      0.53 o 
  -4   2   9        4.99        5.04      0.83 o 
  -3   2   9       32.56       40.85      1.52 o 
  -2   2   9        1.14        1.02      0.50 o 
  -1   2   9        0.01        0.48      0.42 o 
   0   2   9        0.70        0.25      0.45 o 
   1   2   9       10.11       11.64      0.86 o 
   2   2   9        0.84        2.31      0.70 o 
   3   2   9        4.31        6.49      0.69 o 
  -4   3   9        0.04       -0.17      0.51 o 
  -3   3   9        7.11        6.61      0.82 o 
  -2   3   9        1.71        0.94      0.52 o 
  -1   3   9        8.08        9.31      0.80 o 
   0   3   9        2.11        1.40      0.47 o 
   1   3   9        2.97        3.27      0.59 o 
   2   3   9       18.51       16.70      0.94 o 
   3   3   9        0.23        0.78      0.53 o 
  -4   4   9        0.59        0.84      0.50 o 
  -3   4   9        0.00       -0.03      0.46 o 
  -2   4   9        7.77        8.00      0.92 o 
  -1   4   9        4.26        5.36      0.67 o 
   0   4   9       23.91       26.24      1.10 o 
   1   4   9        0.89        1.31      0.48 o 
   2   4   9        0.00        0.53      0.44 o 
   3   4   9        0.01        0.39      0.54 o 
  -4   5   9        5.80        5.94      0.77 o 
  -3   5   9        0.01        0.81      1.02 o 
  -2   5   9        0.67        0.48      0.50 o 
  -1   5   9        0.39        0.35      0.48 o 
   0   5   9        0.06        0.35      0.42 o 
   1   5   9        0.00        0.31      0.48 o 
   2   5   9        0.53        0.07      0.50 o 
   3   5   9        2.14        3.10      0.66 o 
  -4   6   9       11.74       15.71      1.05 o 
  -3   6   9        5.20        6.08      0.78 o 
  -2   6   9        7.17        7.88      0.87 o 
  -1   6   9        8.82        9.95      1.37 o 
   0   6   9        3.32        4.97      0.65 o 
   1   6   9        4.42        5.27      0.77 o 
   2   6   9        3.49        3.93      0.71 o 
  -3   7   9       12.66       11.63      1.00 o 
  -2   7   9        0.40        1.95      0.53 o 
  -1   7   9       35.53       34.23      1.56 o 
   0   7   9        2.16        2.50      0.61 o 
   1   7   9        9.11        8.51      0.78 o 
   2   7   9       15.17       18.31      1.53 o 
  -3   8   9        0.83        0.54      0.54 o 
  -2   8   9        0.10        0.72      0.51 o 
  -1   8   9        2.88        2.82      0.60 o 
   0   8   9       15.06       16.54      1.31 o 
   1   8   9        0.05        1.38      0.57 o 
   2   8   9        0.56        0.36      0.55 o 
  -2   9   9        8.24       10.53      1.28 o 
  -1   9   9        3.02        3.08      0.70 o 
   0   9   9        1.23        1.56      0.55 o 
   1   9   9        0.02       -0.47      0.51 o 
  -1  10   9        0.35        1.20      0.63 o 
   0  10   9        0.08       -0.51      0.51 o 
                                                 
